# Supplementary material for: A machine learning–based triage system for systemic EBV-positive T/NK cell lymphoproliferative diseases of childhood
Source: JCI Insight. 2026 Feb 23;11(4):e180837. doi: 10.1172/jci.insight.180837 (PMC12955998; doi:10.1172/jci.insight.180837)
Supplement: Supporting data values [file jciinsight-11-180837-s262.xlsx]

## Sheet: Figure3B
Distribution of ALN(plus)	Performance_Status	LYMPH	AST	LDH	Effusions	Cell_origin
0.516493	0.0602586	0.0944656	0.197328	0.128901	0.248907	0.16594
-0.696142	-0.224706	-0.184946	-0.118511	-0.0863467	-0.117293	0.154098
-0.0815375	-0.258505	-0.858031	-0.0363146	-0.0389941	-0.12345	0.161804
-0.0699671	0.0629715	0.363927	0.126754	0.0911761	0.297439	-0.0936436
0.40115	0.0310381	-0.0662392	0.848445	0.497522	-0.0806742	0.124281
0.558578	0.0647064	0.34503	0.0833331	0.122532	0.131261	0.183972
-0.694174	-0.218022	-0.0102428	-0.11599	-0.103441	-0.113714	0.155813
-0.0858368	0.119092	0.0112455	-0.0158196	-0.0220202	-0.111472	0.181141
-0.756226	0.0972602	0.341637	-0.0691675	-0.10057	0.101484	0.161195
0.55734	0.0551136	0.344237	0.100841	0.0748655	-0.0981641	0.186364
-0.712883	-0.222709	-0.183796	-0.126456	-0.133495	0.0866719	0.152086
-0.753828	0.0152444	0.0745299	-0.0646707	0.00428085	-0.119976	0.168734
0.549713	0.0404754	0.12546	-0.0220676	0.0628399	-0.112629	0.178975
-0.721836	0.0988552	-0.161028	-0.099566	-0.0795861	-0.112921	0.158556
-0.088681	-0.242499	0.213028	-0.097237	-0.0281975	-0.118672	0.175228
0.461251	0.0324095	-0.197206	0.426554	0.31773	-0.088089	0.143127
-0.0758529	0.12429	0.309713	-0.0303908	-0.00300851	0.138888	0.188979
-0.650371	-0.213004	-0.0162335	0.563922	0.0233768	0.102609	0.139977
-0.0931046	-0.251232	0.149056	-0.00315612	-0.094455	-0.119626	0.169981
0.498854	0.184292	-0.302316	-0.0149472	0.00733307	0.256571	0.160437
-0.0792955	0.0398303	-0.00744848	0.0655822	0.221063	0.114566	0.157079
-0.0796465	0.1134	-0.109433	-0.0682448	-0.0430026	-0.113978	0.180279
-0.721607	0.00993508	-0.0534478	-0.101269	-0.0952181	-0.115553	0.164272
0.540324	0.0559354	0.339446	-0.0990342	0.00320907	0.286834	0.178848
-0.113502	-0.246145	0.0566036	0.0446267	-0.0485053	-0.12974	-0.501227
-0.0882505	-0.23588	0.202195	-0.103788	-0.109944	-0.117344	0.171741
0.527095	0.0121138	0.05598	-0.0853902	-0.0947108	-0.116043	-0.513652
-0.0947177	0.00465952	-0.077635	-0.0936002	-0.0944978	-0.129107	-0.511966
-0.699788	-0.219395	0.021578	-0.103496	-0.0957836	-0.118531	-0.0969026
0.5194	-0.227891	0.206651	-0.0355494	-0.095305	0.299001	0.16691
-0.0828108	0.108606	-0.166416	-0.0907244	-0.0858581	-0.112181	0.17607
-0.0839059	0.230611	-0.168965	-0.0762959	-0.0743939	-0.105384	0.167578
-0.742181	0.00635818	0.20076	-0.0847662	-0.0875295	-0.122625	-0.109934
0.554178	-0.244003	0.105429	0.0635947	-0.0166759	0.13806	0.177963
-0.0879331	0.206085	0.169497	-0.089537	-0.0291151	0.133983	0.175583
0.524064	0.167081	0.329874	0.0436642	0.124445	0.225799	0.168736
-0.0693112	0.0503808	-0.0925701	0.15341	0.187558	0.320633	-0.0901396
0.560466	0.0414756	0.143378	0.0578676	0.11198	-0.107567	-0.0972525
-0.106529	0.0983299	0.119902	-0.102873	-0.0924943	-0.123073	-0.510902
-0.670001	0.24495	-0.24583	0.127074	0.0711684	-0.102988	-0.101495
-0.0768432	0.0443926	0.0669081	-0.0498835	-0.0168223	-0.119482	0.189417
-0.0785461	-0.214553	-0.441194	-0.0897936	-0.0799527	0.333778	0.158216
-0.0892596	0.116283	0.17792	-0.0709561	-0.0985608	-0.112243	0.180279
-0.0731292	0.0492242	0.198715	0.000363432	0.0999976	0.355628	-0.452254
0.530186	0.168082	0.359193	-0.0138254	0.0690941	0.240384	0.174192
0.491229	0.326227	-0.0197632	0.142585	0.0806475	-0.0789799	-0.448088
0.492348	0.1608	0.0642656	0.237866	0.0871282	0.202217	0.158875
-0.0744589	0.0514345	-0.00128556	0.141706	0.0946493	0.122733	0.1712
-0.0689213	0.0224019	-0.390982	-0.0725631	-0.0942053	-0.11784	0.179179
-0.669983	-0.226427	0.06086	-0.068479	-0.049358	-0.127791	-0.451483
0.553017	0.220609	0.104962	0.131297	-0.0252485	-0.089963	0.17908
-0.0807827	0.0537686	0.345767	0.011829	0.0414265	-0.11397	0.186007
-0.0886232	-0.242007	0.00903647	0.0415914	0.007159	-0.113909	0.174883
-0.700047	-0.22767	-0.158585	-0.0677533	-0.083338	-0.120472	0.155667
-0.0895261	0.157086	0.319247	-0.1202	0.063688	0.265584	0.161791
-0.0851348	-0.216509	0.347145	0.155137	0.144356	0.125093	-0.444537
-0.101097	0.194763	0.21978	-0.138015	-0.090094	-0.107541	0.169182
0.52495	0.352183	0.0545633	-0.0788174	-0.0734503	-0.0830854	-0.0780765
-0.683211	-0.227029	-0.304969	-0.114579	-0.0996366	-0.116764	0.156233
0.509632	-0.230705	-0.447391	-0.109286	-0.0909386	-0.117715	0.160642
-0.630845	-0.224646	-0.589742	-0.105507	-0.129683	-0.127589	-0.435062
-0.0836064	-0.209626	0.25213	-0.0693602	0.0188069	0.334832	-0.469844
-0.107494	-0.226638	-0.113886	-0.126751	-0.140441	-0.128841	-0.479328
-0.662988	0.00858008	-0.811738	-0.0869451	-0.0311344	-0.117473	0.15786
0.532836	0.276914	0.216402	-0.010105	-0.014736	0.125728	0.17503
-0.0701239	0.0652454	0.349941	0.117244	0.178198	0.309948	-0.0863362
-0.0798078	0.0529363	0.274083	-0.0122989	-0.00774563	-0.116949	0.188983
0.534125	0.318308	0.21099	-0.0668736	0.00846289	-0.0863736	-0.0882162
0.493309	0.260746	0.311843	0.0528475	0.0906003	0.102669	-0.478161
-0.667096	-0.0119229	-0.149443	-0.0998884	-0.0998163	-0.127397	-0.454025
0.480856	0.0187579	-0.77359	-0.0367733	0.0818243	-0.115838	0.15833
0.540888	0.121264	0.364364	-0.0547026	0.077362	0.263185	0.176953
0.525561	0.0251492	-0.106363	-0.0757461	-0.033761	-0.115312	0.174354
-0.0744038	0.0465936	0.374624	0.0157318	-0.115273	0.123498	-0.110036
0.478849	0.115879	-1.10186	0.0677006	-0.00485441	-0.0942986	-0.0835296
0.571528	0.128957	0.185414	-0.0804883	-0.0103433	-0.104503	-0.0845797
0.520912	0.255409	0.354925	0.163359	0.187506	-0.065036	0.169557
-0.652808	0.176486	0.300128	0.0453762	-0.0107636	0.276657	-0.421141
0.509376	-0.224724	-0.301825	-0.102056	-0.0942872	-0.122709	-0.473204
-0.638855	-0.234256	-0.928485	-0.0754222	-0.0426883	-0.120312	0.146031
-0.704273	-0.00733019	-0.269189	-0.12583	-0.130307	-0.118639	-0.105263
0.549569	0.0564518	0.408816	0.168373	0.0930968	-0.0898005	0.182451
0.543678	0.0174313	-0.031814	-0.116255	-0.107982	-0.108675	-0.0861306
-0.0831854	-0.241286	-0.645312	-0.0981587	-0.0757029	-0.123456	0.166558
0.528182	0.181212	0.215627	0.0587624	0.0160502	0.246374	-0.0947065
-0.0926313	-0.261264	-0.253948	0.15265	-0.0403665	-0.117849	0.167638
0.54897	-0.237853	0.0973582	-0.0735904	0.0331754	-0.11159	-0.0866635
0.536841	0.0619302	0.3254	-0.00404003	0.0379759	0.284404	0.180092
-0.650406	-0.215151	-0.0476793	-0.114875	-0.0984897	-0.123704	-0.433622
-0.10014	0.100521	-0.144761	-0.0933595	-0.0896409	-0.12321	-0.499155
-0.106248	0.199641	0.0896114	-0.0791191	0.088417	-0.113935	-0.115931
-0.673843	-0.203601	-0.127405	-0.0293712	0.00103462	0.343522	-0.0926463
-0.0987311	-0.238198	-0.203877	-0.0101816	0.0391076	-0.122751	-0.101519
0.571218	0.143963	0.283232	0.0832966	0.143024	-0.0921487	0.186226

## Sheet: Figure4A
6mths											12mths
Age <= 14	Age > 14	2009-2013	2014-2017	2018-2019	CHOP	ED	L-based	Chemoimmunotherapy	Others_no_chemo	Glucocorticoid	Age <= 14	Age > 14	2009-2013	2014-2017	2018-2019	CHOP	ED	L-based	Chemoimmunotherapy	Others_no_chemo	Glucocorticoid
0.811245	0.874439	0.895652	0.77492	0.873112	0.863636	0.907678	0.736842	0.714286	0.869565	0.845361	0.77957	0.830416	0.884493	0.743828	0.81509	0.830409	0.774194	0.655172	0.898551	0.8	0.826995
0.855263	0.822486	0.92364	0.730818	0.883721	0.73913	0.904365	1	0.983607	0.781609	0.831045	0.854111	0.8353	0.909449	0.739542	0.852451	0.740113	0.811525	0.670732	0.864198	0.986301	0.813507
0.830904	0.813156	0.913524	0.768247	0.981043	0.741379	0.738095	0.928571	1	0.95122	0.800587	0.867971	0.818522	0.862925	0.731832	0.829746	0.797753	0.75819	0.84	0.8375	0.95098	0.89496
0.884422	0.801562	0.877956	0.794396	0.858086	0.824561	0.913514	0.921053	1	0.811111	0.886398	0.9	0.806794	0.866917	0.76805	0.856074	0.741722	0.686597	0.797468	0.694444	0.836957	0.812081
0.900452	0.815075	0.924129	0.750756	0.922717	0.666855	0.898204	0.727273	1	0.916667	0.839	0.821108	0.807956	0.93425	0.812416	0.849497	0.821411	0.76494	0.575342	0.71875	0.95	0.866782
0.853659	0.855226	0.901806	0.777333	0.930147	0.633333	0.764103	0.877551	0.864407	1	0.873081	0.857855	0.825033	0.851577	0.832801	0.839315	0.611111	0.703448	0.782609	0.876404	0.903226	0.898722
0.931429	0.880018	0.853066	0.820536	0.859375	0.946237	0.771552	1	NA	0.941176	0.921805	0.958188	0.81654	0.921613	0.797257	0.900744	0.90165	0.860465	0.853333	0.84375	0.808081	0.925697
0.904977	0.831658	0.909254	0.774817	0.904762	0.909774	0.842424	0.846154	0.933333	0.887097	0.895325	0.837017	0.834666	0.866348	0.797359	0.815126	0.834215	0.857692	0.761364	0.68254	0.950617	0.878529
0.836991	0.762759	0.88942	0.745214	0.953488	0.838309	0.799204	1	0.980769	0.888889	0.830838	0.762195	0.84146	0.965139	0.80964	0.767705	0.729354	0.843866	0.933333	0.768116	0.903614	0.830084
0.911504	0.835775	0.949723	0.808599	0.864789	0.885714	0.803753	0.842105	0.941176	0.952381	0.915789	0.888545	0.859966	0.865502	0.774637	0.883946	0.783069	0.771475	0.959459	0.796875	0.905405	0.911445
0.876543	0.851087	0.870651	0.830182	0.917695	0.81203	0.870787	0.916667	NA	0.901639	0.876056	0.82039	0.839715	0.872403	0.742484	0.801785	0.778476	0.730469	0.847458	0.642857	1	0.878324
0.768212	0.814315	0.91779	0.734965	0.909699	0.830318	0.861111	0.808511	1	0.943396	0.781671	0.889855	0.752004	0.920548	0.810768	0.890052	0.870504	0.708816	0.861111	0.632184	0.921875	0.871468
0.885794	0.838576	0.920245	0.771469	0.943503	0.830508	0.905882	0.777778	0.692308	1	0.865385	0.754902	0.83072	0.924511	0.818849	0.769109	0.71222	0.84556	0.675	0.873684	0.977528	0.906701
0.879464	0.804926	0.886735	0.666	0.89011	0.73265	0.954315	0.836735	0.827586	1	0.878932	0.813799	0.787015	0.947319	0.797059	0.868908	0.561069	0.690763	0.8625	0.791667	0.955056	0.83083
0.899329	0.814411	0.867155	0.750964	0.874674	0.761905	0.892045	0.925926	0.95122	0.952381	0.893993	0.873388	0.791973	0.877306	0.730379	0.815645	0.818182	0.826772	0.873563	0.785714	1	0.883004
0.855556	0.820392	0.893744	0.719794	0.851515	0.793833	0.889362	0.818182	0.853659	0.846154	0.913717	0.841534	0.805432	0.908081	0.842775	0.903153	0.877778	0.863712	0.721519	0.944444	0.819048	0.82207
0.820833	0.795696	0.911157	0.798848	0.865079	0.859375	0.961761	1	1	0.873418	0.855381	0.858025	0.834222	0.945125	0.803106	0.816777	0.930636	0.821577	0.942529	0.904762	0.922222	0.805648
0.929487	0.860328	0.889007	0.757591	0.908642	0.741935	0.846626	0.614035	1	0.888889	0.77628	0.853186	0.822222	0.908798	0.666049	0.814136	0.787918	0.679389	0.785714	0.904762	1	0.873718
0.885609	0.832677	0.937471	0.76003	0.893939	0.719057	0.712237	0.875	NA	0.923077	0.809424	0.818803	0.781939	0.885047	0.782195	0.893204	0.846715	0.82907	0.820225	0.960784	0.962617	0.860134
0.825871	0.845383	0.916295	0.723252	0.890052	0.843284	0.867403	0.684211	0.971014	0.90566	0.869482	0.883289	0.833557	0.950566	0.811029	0.818356	0.863672	0.754351	0.711864	0.740741	0.932584	0.898219
0.900585	0.840997	0.867058	0.758963	0.959707	0.852174	0.850806	0.758621	1	0.952381	0.911681	0.876712	0.802887	0.920561	0.733102	0.807018	0.658228	0.843066	0.710526	0.929577	0.953846	0.859984
0.87931	0.85045	0.88535	0.725517	0.934156	0.87037	0.703846	0.92	0.960784	0.915663	0.869991	0.891176	0.840941	0.915436	0.77295	0.768285	0.886364	0.712766	0.917808	0.827586	0.981132	0.844321
0.87931	0.851308	0.891304	0.796864	0.897119	0.796776	0.779901	0.789474	0.923077	1	0.840344	0.902098	0.840201	0.888293	0.865023	0.790291	0.70136	0.744604	0.833333	0.796875	0.968421	0.871521
0.799353	0.74314	0.866585	0.723944	0.943522	0.66779	0.758093	0.868421	1	0.90625	0.887198	0.822715	0.866686	0.940184	0.815476	0.731638	0.759512	0.849265	0.658537	0.916667	0.986486	0.819627
0.900262	0.83804	0.945974	0.749631	0.92053	0.793333	0.853403	0.847458	0.7	0.962963	0.783394	0.826613	0.828079	0.857199	0.876886	0.781938	0.872222	0.858238	0.661972	0.923077	0.942857	0.812822
0.834302	0.847572	0.887034	0.75416	0.905488	0.839623	0.775816	0.876923	0.871795	0.919355	0.837367	0.836305	0.812892	0.910599	0.749645	0.824156	0.827027	0.855124	0.8	0.87013	0.882353	0.757706
0.842105	0.86081	0.851862	0.785374	0.851124	0.679775	0.788627	0.918367	0.928571	0.904762	0.81287	0.810056	0.801706	0.93643	0.79067	0.832998	0.687931	0.820628	0.733333	0.814815	0.968085	0.817195
0.853282	0.847138	0.903149	0.76901	0.938547	0.746988	0.774194	0.886076	1	1	0.902727	0.794118	0.848379	0.908484	0.756478	0.734793	0.757576	0.70339	0.706667	0.777778	0.944444	0.825677
0.881579	0.792053	0.903575	0.753805	0.930233	0.705361	0.919643	0.920635	1	1	0.876856	0.925081	0.819627	0.870725	0.771439	0.724346	0.656827	0.865079	0.719512	0.931034	0.95	0.837629
0.847015	0.875237	0.893757	0.771748	0.924686	0.797572	0.914439	0.789474	0.931034	0.923077	0.866197	0.790087	0.838537	0.915564	0.77212	0.856287	0.830303	0.744526	0.833333	0.926829	0.890244	0.853788
0.831461	0.811734	0.904555	0.75	0.905109	0.830931	0.865741	0.947368	0.79661	0.965517	0.79684	0.949749	0.813192	0.89414	0.757202	0.760429	0.873016	0.843284	0.828947	0.876543	0.897727	0.829416
0.786408	0.839214	0.877123	0.679598	0.907285	0.778626	0.813043	0.787879	1	0.807229	0.874359	0.806358	0.846389	0.971429	0.819519	0.696447	0.820944	0.71374	0.7125	0.75	0.9625	0.862734
0.875	0.838629	0.905447	0.864662	0.894958	0.72971	0.883117	0.910448	0.871795	0.921875	0.870576	0.881567	0.822735	0.849294	0.756652	0.811268	0.775	0.704735	0.8	0.835443	0.933333	0.813241
0.923469	0.856361	0.90297	0.778222	0.923841	0.828947	0.87667	0.897436	1	0.925926	0.919517	0.825773	0.825767	0.849864	0.750707	0.815385	0.823751	0.744444	0.790698	0.62069	0.91	0.817618
0.768595	0.841913	0.87711	0.781297	0.923358	0.890511	0.934673	1	1	0.980392	0.886477	0.8675	0.830582	0.923541	0.806928	0.766177	0.77095	0.879004	0.78022	0.794521	0.969231	0.901195
0.964824	0.835382	0.881407	0.755216	0.906344	0.903846	0.866379	1	1	0.953846	0.855131	0.873874	0.828563	0.860627	0.828624	0.799302	0.84492	0.760952	0.913043	0.77907	1	0.921692
0.776786	0.845079	0.918412	0.818881	0.908854	0.784615	0.916094	0.859649	0.95122	0.941176	0.870528	0.883853	0.795315	0.888571	0.824637	0.883977	0.855139	0.835387	0.590909	0.840426	0.932584	0.890107
0.883392	0.871287	0.93309	0.644877	0.911765	0.69075	0.824261	1	0.903846	0.841463	0.9022	0.894428	0.834553	0.89	0.720863	0.826816	0.813559	0.838259	0.819277	0.926829	0.950495	0.864393
0.906122	0.828942	0.926352	0.769231	0.921811	0.822824	0.926829	0.903226	0.921569	0.924528	0.875954	0.850711	0.827983	0.928646	0.750143	0.842105	0.786316	0.649635	0.802469	0.817073	1	0.8458
0.930464	0.821731	0.917676	0.733386	0.846154	0.72973	0.855721	0.948276	1	0.935484	0.818102	0.872123	0.793873	0.911466	0.792083	0.762701	0.900621	0.909449	0.866667	0.760563	0.90099	0.883117
0.855634	0.849045	0.902838	0.70323	0.912162	0.537415	0.828054	0.75	0.902439	0.873239	0.864606	0.938992	0.813956	0.88056	0.819299	0.763439	0.76692	0.552655	0.746032	0.774194	1	0.826489
0.821862	0.820164	0.887329	0.686002	0.870712	0.769784	0.849057	0.777778	NA	0.901639	0.859729	0.865269	0.846761	0.90746	0.799681	0.785433	0.629834	0.704724	0.853933	0.830189	0.931818	0.897036
0.788945	0.849335	0.9087	0.8125	0.904494	0.820896	0.788732	0.959184	1	1	0.82996	0.907216	0.778283	0.918408	0.729337	0.799008	0.772973	0.741935	0.910448	0.917808	1	0.811292
0.864754	0.826629	0.854732	0.709566	0.913725	0.84252	0.798742	0.978723	0.794521	1	0.819419	0.868895	0.849562	0.89916	0.824056	0.894505	0.752892	0.915182	0.820513	0.777778	0.932432	0.773791
0.835526	0.85281	0.914845	0.756183	0.909091	0.746283	0.773438	0.647059	1	0.873239	0.902077	0.888889	0.813139	0.895186	0.80593	0.743661	0.838761	0.677903	0.84	0.8375	1	0.797695
0.818868	0.821413	0.8886	0.686156	0.894545	0.848485	0.797688	0.925926	0.960784	0.915493	0.848321	0.888554	0.834281	0.9054	0.78021	0.733986	0.87574	0.812274	0.936842	0.83871	0.916667	0.842688
0.923345	0.835377	0.895224	0.767509	0.917683	0.805714	0.746888	0.925926	0.925926	0.924528	0.891304	0.876081	0.817053	0.957851	0.83012	0.862626	0.815217	0.710609	0.857143	0.823529	0.898876	0.854574
0.871233	0.823866	0.900975	0.738796	0.903683	0.758865	0.650866	0.823529	1	0.929577	0.892216	0.957516	0.856535	0.88769	0.794086	0.790123	0.855239	0.802651	0.8125	0.790323	0.915663	0.848319
0.871528	0.855147	0.941484	0.683738	0.902116	0.772059	0.847136	0.642857	0.928571	0.952381	0.658416	0.848485	0.835902	0.901655	0.757521	0.669291	0.730061	0.748323	0.793103	0.84507	0.835052	0.881156
0.930233	0.844729	0.90788	0.827866	0.921162	0.705815	0.757812	0.938462	0.857143	1	0.776524	0.913243	0.825208	0.914122	0.823198	0.851441	0.91716	0.808294	0.893617	0.794521	0.888889	0.849471
0.83871	0.811049	0.899182	0.81928	0.89267	0.747573	0.908257	0.839286	0.857143	0.878378	0.870889	0.882793	0.878876	0.877515	0.823939	0.873633	0.68125	0.764	0.729412	0.701299	1	0.917692
0.863636	0.806852	0.886728	0.790691	0.937037	0.704107	0.752809	0.970149	1	0.875	0.879359	0.913841	0.824425	0.922037	0.782103	0.911111	0.78453	0.689956	0.725275	0.775	0.938144	0.842494
0.787791	0.814304	0.926437	0.770505	0.925926	0.661871	0.868421	1	1	0.884615	0.84123	0.83871	0.807262	0.836702	0.774194	0.823379	1	0.891386	0.846154	0.807692	0.972973	0.878711
0.765766	0.86141	0.846995	0.854314	0.890728	0.959016	0.833333	0.75	0.642857	0.965517	0.889135	0.907657	0.808716	0.931429	0.732611	0.892377	0.827044	0.732117	0.985294	0.8	0.955556	0.874796
0.791411	0.813841	0.880702	0.800725	0.860656	0.585548	0.735533	0.953846	1	0.965517	0.804243	0.790155	0.844076	0.871609	0.773356	0.763298	0.775559	0.790187	0.879121	0.90625	0.831579	0.82981
0.734694	0.806317	0.875706	0.711836	0.903689	0.909091	0.849515	1	0.916667	0.898734	0.869141	0.877551	0.803479	0.895918	0.746184	0.778325	0.769695	0.727975	0.839506	0.815385	0.985507	0.87901
0.88843	0.860907	0.915362	0.743992	0.847887	0.740331	0.864198	0.938776	0.923077	0.916667	0.843458	0.905229	0.801594	0.891967	0.78982	0.78584	0.767857	0.781528	0.574713	0.736111	0.847059	0.774986
0.673239	0.86046	0.872411	0.844488	0.93865	0.833333	0.927835	0.510638	0.79661	0.825581	0.881694	0.878414	0.838478	0.939616	0.795094	0.832589	0.75	0.80303	0.917647	0.71875	0.935897	0.864353
0.915	0.794914	0.933526	0.814122	0.877922	0.783217	0.770732	0.962963	1	1	0.875283	0.873165	0.830653	0.924211	0.828394	0.770787	0.728756	0.65563	0.60274	0.878049	0.929577	0.927384
0.881041	0.817015	0.890995	0.872473	0.816176	0.689204	0.934211	0.763158	0.948718	0.887324	0.865865	0.917808	0.824793	0.883622	0.741573	0.84375	0.738372	0.840164	0.813953	0.901099	0.857143	0.828412
0.819095	0.766951	0.927203	0.700714	0.896679	0.845161	0.798548	0.807018	1	1	0.886973	0.905043	0.853516	0.859391	0.750382	0.849206	0.846995	0.644269	0.6875	0.679245	0.903614	0.899183
0.774336	0.829671	0.861949	0.833462	0.836364	0.79878	0.890764	0.763158	1	0.952381	0.788783	0.884735	0.805714	0.904304	0.821508	0.836257	0.75286	0.745799	0.553191	0.772727	0.984615	0.823016
0.83237	0.856301	0.934752	0.740356	0.892045	0.57377	0.867841	0.857143	NA	0.965517	0.766736	0.840849	0.801756	0.886385	0.787694	0.884688	0.765101	0.739622	0.742424	0.765625	0.909091	0.827996
0.816568	0.82989	0.897764	0.781322	0.946292	0.759388	0.926938	0.824561	0.794872	0.924528	0.834225	0.915408	0.802442	0.878984	0.817162	0.799622	0.920904	0.802158	0.955056	0.858696	0.961538	0.881522
0.84507	0.855708	0.893939	0.787064	0.939024	0.769231	0.942473	1	1	0.943396	0.894535	0.752632	0.848662	0.863233	0.776381	0.80292	0.757062	0.868726	0.8	0.840426	0.963855	0.853047
0.945513	0.830573	0.933401	0.763305	0.901685	0.893939	0.863248	0.903614	0.973333	0.957746	0.852136	0.815909	0.842756	0.924339	0.821841	0.799679	0.772716	0.7393	0.842105	0.831461	0.958333	0.888792
0.846154	0.815595	0.938116	0.83274	0.879599	0.861111	0.859649	1	0.896552	0.928571	0.757576	0.905775	0.836975	0.917557	0.784462	0.794967	0.751269	0.776923	0.837838	1	1	0.772986
0.909774	0.804899	0.914286	0.805235	0.870098	0.748428	0.79476	0.769231	0.896552	0.903226	0.867692	0.869306	0.859488	0.921076	0.794857	0.726451	0.860946	0.772	0.886364	0.802469	0.904762	0.862646
0.877323	0.845456	0.925272	0.795661	0.927273	0.729032	0.792063	0.925926	0.942029	1	0.872242	0.87645	0.817035	0.951618	0.831595	0.822844	0.810452	0.759036	0.88	0.875	0.934783	0.787022
0.928082	0.816151	0.921023	0.76129	0.927059	0.82	0.808989	0.836735	1	0.935484	0.894351	0.875325	0.825266	0.902851	0.811194	0.794521	0.896552	0.819743	0.894737	0.802326	0.987179	0.875
0.805233	0.817572	0.756194	0.810808	0.867374	0.76763	0.83432	0.925926	0.846154	0.965517	0.891641	0.838865	0.824034	0.913748	0.749108	0.815725	0.762887	0.787037	0.797619	0.693548	0.948718	0.860042
0.826923	0.868083	0.935123	0.755187	0.914358	0.773723	0.906103	0.836735	0.897436	0.8625	0.838015	0.959302	0.801981	0.912177	0.828208	0.865234	0.87931	0.935606	0.830769	0.754717	0.952941	0.888101
0.884956	0.870409	0.932725	0.778306	0.910615	0.727456	0.891024	0.779221	1	1	0.781443	0.818118	0.802366	0.913004	0.798045	0.774611	0.888752	0.726562	0.590909	0.822581	0.977273	0.883496
0.835866	0.787867	0.90715	0.778368	0.895911	0.733333	0.828229	0.959184	1	1	0.812073	0.765245	0.848444	0.914683	0.780821	0.829615	0.774436	0.754614	0.639535	0.849057	0.925926	0.859319
0.885714	0.808198	0.887218	0.761378	0.940397	0.848315	0.809385	1	0.942308	0.887324	0.804348	0.906977	0.855464	0.877376	0.831579	0.818955	0.686047	0.865579	0.838235	0.830986	1	0.871677
0.742857	0.820861	0.961735	0.677176	0.936556	0.899408	0.843373	0.734694	0.892857	1	0.865193	0.904	0.85544	0.918647	0.811828	0.851024	0.870031	0.797834	0.818182	0.693548	0.981481	0.874408
0.891892	0.822433	0.94125	0.736352	0.93643	0.792135	0.734825	1	1	0.952381	0.821592	0.832474	0.807906	0.887971	0.796013	0.817597	0.83205	0.807692	0.795181	0.695652	0.94186	0.867734
0.867925	0.817765	0.909197	0.752425	0.860724	0.704142	0.656522	0.5	1	0.943396	0.903101	0.802667	0.857646	0.916888	0.782522	0.800511	0.745665	0.848214	0.817073	0.619048	0.93617	0.859362
0.931452	0.825135	0.96	0.870758	0.894545	0.859206	0.92961	0.710526	0.923077	0.980392	0.847115	0.875069	0.848435	0.919776	0.779027	0.822296	0.748563	0.747253	0.82716	0.698413	1	0.802662
0.803571	0.776329	0.838637	0.716667	0.887531	0.859155	0.772381	0.938776	0.965517	0.943396	0.814815	0.914296	0.817184	0.914345	0.767351	0.821349	0.802083	0.83209	0.855556	0.765625	1	0.838235
0.893204	0.825207	0.858812	0.805465	0.90535	0.894231	0.726541	0.776119	0.714286	0.923077	0.910811	0.939271	0.822027	0.938588	0.755525	0.855037	0.731183	0.738956	0.789474	0.89899	0.935484	0.854545
0.810484	0.833368	0.925532	0.800471	0.829132	0.883212	0.939024	0.947368	1	0.943396	0.875429	0.879882	0.817952	0.886472	0.794376	0.851955	0.760479	0.900709	0.783784	0.794872	1	0.785827
0.859649	0.836108	0.902734	0.771987	0.919811	0.891304	0.869198	0.794872	0.95122	0.962264	0.883877	0.913947	0.826015	0.907763	0.772371	0.891102	0.805128	0.783702	0.939759	0.830189	0.96	0.903526
0.889251	0.835381	0.937904	0.758368	0.849894	0.973451	0.774038	0.918367	1	0.904762	0.900739	0.804412	0.800415	0.91696	0.817564	0.798986	0.774869	0.832	0.934783	0.689655	0.922222	0.893958
0.825893	0.835902	0.88169	0.797531	0.869347	0.692859	0.814634	0.607143	0.933333	0.924528	0.899696	0.900398	0.816301	0.890941	0.791769	0.916832	0.755682	0.888502	0.68	0.721649	1	0.785659
0.819936	0.829566	0.85166	0.79577	0.901818	0.78951	0.805868	0.734694	0.928571	0.869565	0.845618	0.919094	0.854354	0.877751	0.779472	0.7325	0.747191	0.742461	0.910448	0.882353	0.978947	0.846637
0.891753	0.781314	0.8379	0.744312	0.903409	0.66557	0.777228	0.893617	1	0.8125	0.88204	0.941358	0.828762	0.917626	0.810526	0.810659	0.813131	0.81203	0.8625	0.915493	0.967391	0.854647
0.827362	0.865359	0.846154	0.75879	0.929878	0.898089	0.893342	0.75	NA	0.898551	0.761782	0.839713	0.808696	0.939753	0.78266	0.806525	0.835767	0.691756	0.810345	0.85	0.926829	0.800687
0.947791	0.836961	0.920307	0.755725	0.938028	0.863354	0.743697	0.816327	0.764706	0.962264	0.79946	0.797887	0.852941	0.873092	0.705347	0.774614	0.75387	0.839414	0.824176	0.780488	0.935897	0.830653
0.813333	0.848562	0.909112	0.805663	0.941176	0.887108	0.723577	1	1	0.90566	0.885949	0.898667	0.787428	0.895833	0.821883	0.842679	0.868263	0.800797	0.815789	0.915493	0.956522	0.863053
0.936567	0.801396	0.926485	0.826252	0.947368	0.843239	0.873851	1	0.926829	0.957746	0.915584	0.813456	0.835431	0.878529	0.793942	0.791123	0.759563	0.814815	0.825	0.792453	0.956522	0.839399
0.939597	0.833791	0.878607	0.775691	0.887967	0.754717	0.805195	0.830769	1	1	0.780352	0.867403	0.787307	0.917821	0.719436	0.84597	0.757895	0.728302	0.788235	0.928571	0.915663	0.832451
0.866071	0.875042	0.911336	0.767818	0.888158	0.839446	0.746087	0.763158	NA	0.965517	0.848913	0.902222	0.851554	0.891434	0.808176	0.789415	0.697514	0.899225	0.717647	0.817073	0.896104	0.867095
0.774194	0.78249	0.907005	0.761616	0.848485	0.771656	0.974684	0.777778	0.902439	0.896104	0.805143	0.873529	0.771211	0.917273	0.796197	0.838581	0.879195	0.911348	0.77907	0.94	0.945205	0.89115
0.82069	0.866776	0.907271	0.810458	0.84	0.77037	0.829876	0.847458	0.487179	0.960784	0.831291	0.879397	0.822065	0.879719	0.762224	0.890071	0.839744	0.874539	0.870588	0.835616	0.838384	0.880031
0.824104	0.825725	0.838028	0.820029	0.863524	0.95	0.873786	0.783784	1	1	0.925799	0.901235	0.828685	0.945491	0.790868	0.829438	0.766969	0.853846	0.881356	0.8625	0.91	0.800316
0.820423	0.774725	0.871389	0.687825	0.920635	0.784102	0.917127	0.851852	1	0.884615	0.825843	0.859107	0.773128	0.873692	0.829936	0.908078	0.847953	0.794118	0.936709	0.971014	0.925532	0.774831
0.913333	0.849492	0.858233	0.805409	0.864023	0.932515	0.76631	0.929825	1	0.804598	0.927684	0.878116	0.771375	0.901996	0.739895	0.784	0.859649	0.887401	0.686747	0.9	0.933333	0.822343
0.861789	0.844448	0.892368	0.810706	0.930041	0.888889	0.781553	0.918367	0.897436	0.95122	0.852754	0.942857	0.856355	0.873634	0.76259	0.743363	0.914894	0.629771	0.936709	0.786408	1	0.852917
0.922018	0.793285	0.907388	0.791994	0.917683	0.828571	0.721951	0.851852	0.932203	0.961538	0.85272	0.864865	0.799985	0.921852	0.769628	0.773714	0.832402	0.741313	0.72973	0.78125	0.8625	0.838182
0.964856	0.822637	0.960307	0.775342	0.908425	0.852113	0.837838	0.833333	0.97561	0.888889	0.830999	0.728846	0.788332	0.954487	0.79243	0.858537	0.821429	0.727273	0.875	0.52459	0.885057	0.819016
0.864322	0.83797	0.930493	0.847234	0.913545	0.867236	0.824561	0.79661	0.980769	0.923077	0.819932	0.820972	0.830252	0.911734	0.725161	0.842295	0.806818	0.806084	0.864865	0.825581	1	0.861404
0.752577	0.830952	0.949474	0.704528	0.913223	0.625076	0.904167	0.962963	0.928571	0.875	0.787944	0.898072	0.823218	0.922691	0.763893	0.771596	0.721036	0.811624	0.693333	0.777778	0.869565	0.851587
0.765182	0.826503	0.881389	0.745687	0.876056	0.778409	0.832215	1	1	0.928571	0.894027	0.804569	0.839391	0.937327	0.792602	0.742992	0.798851	0.822201	0.552239	0.962264	0.953488	0.798319
0.861111	0.841298	0.926361	0.738483	0.910526	0.815035	0.94359	0.755102	0.853659	0.875	0.802721	0.885787	0.7935	0.849489	0.765792	0.834211	0.748503	0.742906	0.862069	0.857143	0.871287	0.798707
0.82197	0.848402	0.856107	0.723837	0.962085	0.827815	0.937198	0.925926	0.97561	0.915663	0.822023	0.865823	0.818047	0.912648	0.794234	0.913793	0.861842	0.674074	0.694737	0.758621	1	0.874012
0.925651	0.809	0.905371	0.8	0.896266	0.829932	0.927928	0.7	NA	0.943396	0.864713	0.940471	0.835801	0.935696	0.811153	0.800409	0.731579	0.801056	0.725	0.84127	0.931818	0.850153
0.852564	0.79509	0.891018	0.742625	0.871391	0.868421	0.894887	0.925926	1	0.925926	0.866803	0.873973	0.85119	0.872446	0.790089	0.761565	0.759398	0.757246	0.878049	0.756098	0.969388	0.896791
0.922509	0.804052	0.926907	0.757724	0.948113	0.757962	0.892216	0.703704	0.923077	0.90566	0.837356	0.903226	0.81294	0.840074	0.75694	0.774379	0.725191	0.723849	0.897727	0.837838	1	0.857714
0.801136	0.840653	0.911697	0.736264	0.864964	0.907326	0.709357	0.795918	0.823529	0.95122	0.848837	0.908517	0.794064	0.86743	0.774216	0.818004	0.830117	0.872951	0.829545	0.783784	0.941176	0.922124
0.925287	0.845266	0.848904	0.70888	0.885117	0.846847	0.904167	0.947368	0.875	0.923077	0.854254	0.863415	0.743452	0.910895	0.828571	0.861868	0.837448	0.811102	0.8	0.966292	0.875	0.824107
0.787456	0.858122	0.907388	0.705364	0.905775	0.809848	0.773067	0.948718	1	0.85	0.912315	0.958457	0.805033	0.912015	0.842275	0.828516	0.868966	0.700555	0.853333	0.902439	1	0.847716
0.817164	0.778815	0.920962	0.79646	0.933579	0.873959	0.772727	0.846154	0.866667	0.960784	0.901364	0.861619	0.859523	0.919719	0.751295	0.842887	0.808642	0.845588	0.817073	0.805556	0.963855	0.848027
0.698276	0.826296	0.926166	0.774479	0.933775	0.740361	0.895833	0.666667	1	0.833333	0.865269	0.93401	0.796285	0.911496	0.751825	0.744554	0.802083	0.898039	0.9	0.847059	0.887755	0.83832
0.864253	0.907809	0.897044	0.794411	0.862876	0.721805	0.783673	0.775862	0.882353	0.904762	0.90936	0.889535	0.849247	0.950421	0.792678	0.87931	0.657895	0.785455	0.607143	0.898305	0.953271	0.799702
0.965	0.840294	0.914376	0.786957	0.869159	0.716763	0.737113	0.865672	1	0.890625	0.844614	0.944954	0.804231	0.917939	0.79066	0.848076	0.714286	0.761905	0.714286	0.584906	0.955056	0.864434
0.823171	0.849478	0.901532	0.843096	0.906516	0.971154	0.787922	0.816327	0.921569	0.869565	0.890931	0.926316	0.833245	0.867473	0.790269	0.881526	0.831579	0.787693	0.72093	0.967742	0.897959	0.841021
0.708171	0.825795	0.893597	0.754408	0.902439	0.782673	0.751592	0.967742	0.942308	0.929577	0.821212	0.925554	0.835172	0.940877	0.7601	0.839286	0.862535	0.828539	0.75	0.758242	1	0.816007
0.839009	0.833612	0.857778	0.773592	0.929766	0.760857	0.800659	0.871795	NA	0.941176	0.851086	0.899447	0.850163	0.934089	0.69281	0.862709	0.793336	0.736054	0.793103	0.652174	1	0.870579
0.864151	0.834979	0.863918	0.865672	0.884774	0.872727	0.69685	0.777778	0.974359	0.941176	0.857436	0.926829	0.762922	0.882988	0.790241	0.865044	0.740506	0.867568	0.897059	0.722222	0.72	0.825897
0.75	0.868431	0.855856	0.749405	0.882784	0.825479	0.92268	0.896552	0.794872	1	0.878104	0.8017	0.811917	0.908596	0.771352	0.828784	0.862245	0.836299	0.87931	0.890411	0.9	0.81161
0.883077	0.802488	0.864218	0.7902	0.918782	0.850649	0.854701	1	0.764706	0.907407	0.843544	0.78626	0.798896	0.920149	0.830889	0.865959	0.804348	0.793651	0.761194	0.8	0.958333	0.823994
0.859504	0.82668	0.892308	0.753903	0.893382	0.818008	0.789207	0.684211	0.921569	0.804598	0.821918	0.853093	0.830784	0.905712	0.795629	0.769421	0.721799	0.788663	0.735294	0.816901	0.914634	0.872907
0.966443	0.834317	0.881288	0.743077	0.860182	0.712644	0.749466	0.829787	NA	0.775281	0.833853	0.859296	0.850172	0.962514	0.789834	0.876214	0.95092	0.685283	0.852941	0.927273	0.922078	0.836717
0.678161	0.81228	0.890458	0.784423	0.890244	0.534722	0.846595	0.948718	0.6	0.888889	0.764338	0.830097	0.803162	0.90161	0.779035	0.858528	0.704918	0.68314	0.789474	0.666667	0.858696	0.93123
0.869347	0.833735	0.865132	0.748735	0.843602	0.847458	0.894068	0.757576	1	0.888889	0.857529	0.850829	0.787417	0.933008	0.755836	0.836518	0.683945	0.825522	0.977273	0.829545	0.97	0.904675
0.928889	0.828058	0.893075	0.717663	0.917143	0.727994	0.863029	0.75	1	1	0.785637	0.867069	0.788116	0.888241	0.823237	0.778656	0.792899	0.738102	0.808219	0.698113	0.972973	0.886729
0.842466	0.832758	0.784797	0.841977	0.834356	0.802721	0.871178	0.898305	0.97561	0.863014	0.847701	0.812689	0.795209	0.935722	0.789762	0.795819	0.733333	0.812121	0.827586	0.75	0.972603	0.849543
0.786667	0.832194	0.913538	0.783476	0.910299	0.742647	0.763746	0.896552	0.926829	1	0.897881	0.913747	0.842483	0.901734	0.82171	0.824739	0.64222	0.801762	0.853659	0.902778	0.950495	0.868421
0.898113	0.900223	0.911084	0.83497	0.928161	0.843478	0.84651	0.96	0.847458	0.943396	0.885612	0.90407	0.787758	0.864232	0.776187	0.838072	0.775401	0.72888	0.86747	0.730769	1	0.868871
0.8	0.84666	0.895248	0.713299	0.859296	0.830303	0.839623	0.857143	0.803279	0.95122	0.848138	0.869565	0.806988	0.922172	0.793537	0.846837	0.838509	0.885609	0.83908	0.587302	0.915789	0.85988
0.849123	0.863753	0.935889	0.783628	0.883191	0.77551	0.821429	0.661017	1	0.831325	0.881419	0.910112	0.807415	0.910122	0.721663	0.853598	0.736041	0.832703	0.693878	0.859155	0.914894	0.818182
0.79	0.796296	0.88162	0.701007	0.928571	0.851852	0.947917	0.954545	0.97561	0.916667	0.839378	0.843085	0.754873	0.903226	0.770122	0.890005	0.764103	0.881226	0.945946	0.765432	0.933333	0.766429
0.824561	0.813003	0.918455	0.74776	0.85084	0.65755	0.90184	0.657895	0.868852	0.919355	0.891505	0.894057	0.837775	0.854082	0.73653	0.798226	0.84218	0.757463	0.830508	0.786885	0.9875	0.860461
0.881119	0.829649	0.916354	0.852804	0.933993	0.900709	0.854962	0.820513	0.852459	0.882353	0.852846	0.918539	0.819795	0.884306	0.828752	0.831197	0.892655	0.899628	0.918367	0.69863	0.963855	0.819149
0.877778	0.824721	0.914511	0.734474	0.896806	0.88077	0.817914	0.946429	0.862069	0.876712	0.829	0.880645	0.897131	0.969356	0.73935	0.679217	0.82967	0.814127	0.807692	0.569444	0.989362	0.817467
0.907216	0.845252	0.887147	0.771586	0.923295	0.792419	0.833108	0.953846	1	0.90566	0.846414	0.942308	0.834026	0.870605	0.778419	0.870107	0.837074	0.896277	0.693333	0.919355	0.93	0.821457
0.840304	0.851688	0.915075	0.787726	0.88642	0.876507	0.924731	0.734694	0.980769	1	0.830211	0.892593	0.874284	0.924561	0.732297	0.804211	0.818681	0.798535	0.842105	0.8	0.938144	0.811967
0.834677	0.86228	0.904419	0.724616	0.831461	0.708392	0.900552	1	0.95082	0.936508	0.856713	0.88746	0.823082	0.878341	0.790735	0.849398	0.708411	0.691983	0.8	0.848101	0.901235	0.877504
0.781893	0.864865	0.903397	0.752225	0.891509	0.8	0.799188	0.968254	1	0.952381	0.874317	0.866972	0.807393	0.906015	0.775347	0.869231	0.815502	0.838912	0.636364	0.741176	0.884615	0.905727
0.959459	0.784571	0.868526	0.763624	0.90429	0.84472	0.762712	0.820513	1	0.887097	0.81095	0.880223	0.811676	0.913753	0.807591	0.848833	0.818182	0.818548	0.880597	0.676056	0.97	0.905861
0.93007	0.793334	0.95739	0.797182	0.859756	0.893333	0.817259	0.842105	0.892857	0.952381	0.885128	0.942857	0.873167	0.871111	0.821687	0.762846	0.899569	0.759417	0.518519	0.714286	1	0.830858
0.793522	0.840909	0.886834	0.800912	0.897561	0.616667	0.8125	0.538462	0.892857	0.849315	0.832861	0.893557	0.830473	0.920197	0.780519	0.741573	0.798883	0.718433	0.804878	0.578125	0.905263	0.898156
0.846774	0.831785	0.893112	0.713592	0.937759	0.843105	0.821138	0.728814	0.923077	0.904762	0.884746	0.896657	0.812489	0.915431	0.777595	0.82885	0.708859	0.843074	0.836735	0.830769	1	0.860086
0.895954	0.845315	0.909978	0.724272	0.864407	0.816695	0.873684	0.777778	1	1	0.865138	0.955302	0.812844	0.917186	0.77118	0.875217	0.952096	0.816176	0.627119	0.870588	0.965909	0.796899
0.883534	0.856529	0.909756	0.798632	0.872263	0.766082	0.859433	0.795918	0.884615	0.875	0.884654	0.844118	0.848199	0.912067	0.871593	0.856287	0.905263	0.79918	0.763158	0.837209	0.977528	0.89313
0.864307	0.847313	0.898978	0.811514	0.822086	0.83125	0.88412	0.910714	0.781818	0.965517	0.868298	0.855967	0.841073	0.951896	0.751427	0.848432	0.854402	0.597354	0.861538	0.930556	0.849462	0.90772
0.829545	0.836029	0.92607	0.725454	0.834123	0.555191	0.859438	0.925926	1	0.870588	0.856989	0.903528	0.831253	0.882841	0.778926	0.739514	0.763441	0.811808	0.776316	0.847059	1	0.89726
0.904523	0.804768	0.957965	0.785144	0.95	0.822581	0.855519	0.757576	0.846154	0.90566	0.848064	0.914894	0.829748	0.891321	0.729668	0.767597	0.811765	0.835766	0.84	0.873418	0.925	0.813821
0.869347	0.868527	0.88306	0.757205	0.929178	0.757812	0.891775	0.830508	1	0.921875	0.938258	0.795567	0.842833	0.926497	0.765237	0.827899	0.832402	0.760838	0.829268	0.922078	0.981481	0.86549
0.782875	0.851179	0.873712	0.818258	0.833887	0.765625	0.747195	0.876923	0.902439	0.935484	0.846968	0.875943	0.836278	0.858644	0.742353	0.800813	0.831579	0.869301	0.813559	0.716981	0.929577	0.816976
0.870536	0.830077	0.89901	0.758386	0.866295	0.716889	0.75102	0.833333	0.882353	1	0.909302	0.888475	0.823025	0.94394	0.733956	0.806754	0.931352	0.774704	0.904762	0.887097	0.926829	0.862174
0.735	0.839199	0.906048	0.812145	0.911765	0.72678	0.748115	0.909091	0.857143	0.965517	0.848544	0.755924	0.800108	0.900638	0.781542	0.899874	0.82818	0.722566	0.96	0.853659	0.885057	0.84965
0.825871	0.843486	0.890047	0.774199	0.924855	0.780829	0.728205	1	1	0.932203	0.870968	0.902429	0.796467	0.877807	0.747276	0.783696	0.830508	0.775591	0.728814	0.786517	1	0.879252
0.899598	0.843971	0.93089	0.730668	0.884498	0.757282	0.778105	0.964912	0.967213	0.907407	0.828541	0.869333	0.822936	0.887363	0.776663	0.884696	0.802139	0.62782	0.883721	0.795455	0.897959	0.890687
0.832853	0.815673	0.902256	0.784553	0.857143	0.735818	0.829694	0.886076	0.95122	0.890411	0.803141	0.825193	0.810129	0.925004	0.79877	0.747789	0.849991	0.925373	0.475	0.921569	0.9	0.928154
0.908745	0.789794	0.895429	0.72445	0.89781	0.671429	0.852814	0.794521	1	0.952381	0.867589	0.92926	0.797762	0.897366	0.795174	0.77957	0.736834	0.763265	0.835165	0.867347	1	0.931442
0.914634	0.784997	0.884615	0.825581	0.887473	0.638462	0.814978	0.923077	0.847458	0.929577	0.8125	0.88361	0.843955	0.953441	0.824296	0.851852	0.791667	0.861335	0.756757	0.808219	0.963415	0.898901
0.897143	0.805673	0.910776	0.808743	0.929972	0.79558	0.895238	0.945205	1	0.8	0.868952	0.86129	0.810148	0.904587	0.822483	0.816667	0.633333	0.800766	0.821918	0.90411	0.978022	0.851328
0.769006	0.81264	0.896796	0.818942	0.948529	0.825843	0.883838	0.938462	0.857143	0.924528	0.838084	0.861257	0.807406	0.881139	0.762185	0.866191	0.79798	0.714286	0.72	0.777778	0.936508	0.846851
0.954751	0.843466	0.916107	0.760053	0.908425	0.923077	0.80198	1	1	0.921875	0.877235	0.918756	0.830767	0.894041	0.869649	0.892801	0.765957	0.916894	0.627119	0.819672	0.986486	0.868893
0.92	0.843698	0.848661	0.757989	0.89769	0.631417	0.877551	0.833333	1	1	0.933893	0.936364	0.830373	0.933837	0.809226	0.836	0.800084	0.846442	0.824176	0.811765	0.920792	0.828054
0.834171	0.861609	0.971963	0.820397	0.931759	0.888889	0.827273	0.959184	1	0.816092	0.862673	0.923956	0.857804	0.845755	0.809524	0.731579	0.875	0.902724	0.773333	0.971014	0.988636	0.792614
0.695489	0.84402	0.947567	0.787741	0.913043	0.818182	0.910714	0.802469	0.97561	1	0.864865	0.753807	0.818738	0.9	0.716629	0.61659	0.875	0.952555	0.805195	0.756098	0.947368	0.90191
0.939597	0.814217	0.920762	0.815272	0.948875	0.858399	0.91623	0.962963	0.95122	1	0.843528	0.833333	0.830081	0.917355	0.727426	0.837582	0.82	0.737589	0.83871	0.71875	0.9	0.835796
0.897959	0.812573	0.92186	0.766032	0.919732	0.801887	0.791525	0.892857	NA	0.924528	0.866741	0.88902	0.827447	0.906391	0.791001	0.793375	0.679558	0.814229	0.62963	0.655172	0.959596	0.895522
0.827586	0.828222	0.8654	0.758118	0.875831	0.74359	0.961538	1	NA	0.873016	0.923457	0.855297	0.815759	0.879032	0.851968	0.785235	0.897007	0.764156	0.666667	0.768116	0.972603	0.878986
0.888393	0.822892	0.982645	0.73975	0.919414	0.687898	0.797773	0.740741	1	0.90625	0.913696	0.924581	0.822862	0.89049	0.746009	0.815678	0.866279	0.832061	0.77907	0.859375	0.914894	0.838694
0.898374	0.810053	0.931952	0.764114	0.890476	0.738095	0.851351	0.742857	0.921569	0.894118	0.862745	0.806045	0.792999	0.901723	0.696514	0.764484	0.673861	0.920635	0.681818	0.622642	0.875	0.865695
0.702602	0.843794	0.926053	0.732627	0.906516	0.864865	0.810573	0.740741	0.966102	0.924051	0.819209	0.933884	0.779262	0.893865	0.754577	0.836694	0.783962	0.783784	0.721519	0.633803	0.852941	0.885537
0.879464	0.86608	0.85961	0.771405	0.897872	0.883721	0.80226	0.868421	0.923077	0.823529	0.843277	0.917683	0.816342	0.912931	0.815571	0.698377	0.658658	0.851229	0.826667	0.792683	0.9	0.836024
0.885714	0.853215	0.92326	0.771064	0.894366	0.843243	0.822524	0.938462	0.666667	0.95122	0.92126	0.736249	0.873105	0.905371	0.756402	0.847804	0.729167	0.730088	0.78	0.792453	0.972603	0.856075
0.846591	0.859335	0.930539	0.814699	0.90429	0.656489	0.804348	0.808219	1	0.957746	0.784483	0.701357	0.81913	0.899329	0.797422	0.759649	0.627126	0.81749	0.788235	0.951613	0.89	0.823629
0.899329	0.762635	0.870763	0.739706	0.925287	0.827451	0.908654	0.77551	0.642857	0.924528	0.836022	0.818878	0.817285	0.9375	0.839318	0.917411	0.751479	0.708155	0.729412	0.8125	0.965517	0.913867
0.860377	0.855974	0.931955	0.746032	0.864198	0.67284	0.782673	0.836735	0.928571	0.915493	0.833515	0.832512	0.829863	0.894269	0.776153	0.842569	0.780749	0.857635	0.8	0.964706	0.959184	0.885874
0.932384	0.809989	0.897093	0.747483	0.926829	0.840708	0.871681	0.948276	1	0.823529	0.900709	0.863162	0.813644	0.897823	0.818155	0.860294	0.807018	0.800553	0.877193	0.722222	0.96875	0.827466
0.923304	0.814821	0.898292	0.806991	0.929178	0.861425	0.923445	0.93617	0.911765	0.887324	0.828271	0.872849	0.845691	0.880654	0.78436	0.849913	0.777108	0.769811	0.948718	0.692308	1	0.785714
0.904	0.851041	0.872798	0.756798	0.933962	0.886792	0.797753	0.848485	1	0.967742	0.843114	0.914127	0.828363	0.910781	0.806689	0.744075	0.847064	0.838462	0.753425	0.851852	0.959459	0.852221
0.805195	0.837346	0.933412	0.839803	0.874674	0.816794	0.878307	0.847458	0.902439	0.951613	0.799514	0.798077	0.783441	0.844152	0.827627	0.76971	0.902174	0.725806	0.695122	0.84375	0.897959	0.873812
0.883065	0.840847	0.925974	0.736413	0.877143	0.682353	0.874419	0.958333	1	0.928571	0.78105	0.896774	0.82873	0.906955	0.732651	0.823199	0.790323	0.857143	0.939759	0.740741	0.96875	0.905369
0.868327	0.847884	0.932793	0.785888	0.933962	0.734367	0.873239	0.615385	1	0.913043	0.898865	0.790274	0.822315	0.910227	0.810793	0.776709	0.73049	0.851406	0.627119	0.858974	0.956989	0.861902
0.743506	0.841365	0.899422	0.707454	0.923588	0.774155	0.861538	0.793103	1	0.968254	0.824561	0.807163	0.800894	0.911737	0.749243	0.794967	0.879279	0.859155	0.73494	0.698413	0.907407	0.826012
0.87037	0.874025	0.936681	0.76173	0.92674	0.779612	0.9375	0.928571	1	0.943396	0.89459	0.84058	0.765345	0.882908	0.816097	0.768764	0.817204	0.833948	0.694118	0.777778	1	0.838757
0.815789	0.822318	0.918322	0.772249	0.923588	0.885057	0.664122	0.710526	0.785714	1	0.877049	0.874074	0.763439	0.874435	0.715942	0.726257	0.866667	0.866667	0.882353	0.867925	0.837209	0.860188
0.85	0.855787	0.947531	0.716235	0.863636	0.945946	0.837619	0.851852	0.857143	0.888889	0.862568	0.843931	0.807698	0.883593	0.739596	0.771066	0.824468	0.838601	0.666667	0.74026	0.945205	0.882598
0.883817	0.826442	0.947929	0.74765	0.947781	0.813793	0.814229	0.938776	1	0.915493	0.797042	0.851768	0.876937	0.935772	0.81052	0.822384	0.800312	0.746372	0.813559	0.725	0.904255	0.807146
0.788991	0.874832	0.959309	0.69005	0.895238	0.838235	0.89697	0.877551	0.862069	0.904762	0.79409	0.893586	0.843141	0.922294	0.77088	0.820796	0.813321	0.856089	0.695122	0.859155	0.984375	0.847576
0.878893	0.790247	0.87772	0.753802	0.955932	0.881974	0.894229	0.93617	1	0.943396	0.892638	0.878205	0.786311	0.903517	0.687189	0.822547	0.870748	0.859438	0.873418	0.932432	0.890411	0.810642
0.92429	0.820064	0.886825	0.773014	0.843342	0.718182	0.732595	0.851064	0.972603	0.90566	0.904045	0.897898	0.802855	0.895833	0.706974	0.663288	0.743316	0.697095	0.892308	0.864407	0.969388	0.912207
0.880645	0.804439	0.91012	0.770718	0.831967	0.784718	0.834821	0.921053	NA	0.811765	0.859885	0.936224	0.828856	0.890893	0.829466	0.750557	0.836158	0.776949	0.830769	0.731707	0.957746	0.893903
0.937716	0.806907	0.912664	0.751417	0.925926	0.910569	0.849372	0.851852	1	0.935484	0.902977	0.882682	0.788259	0.872238	0.797144	0.884211	0.798809	0.676007	0.691358	0.78125	0.939024	0.773554
0.89527	0.845665	0.867433	0.80676	0.893564	0.837339	0.813159	0.578947	0.960784	0.952381	0.782332	0.836308	0.836997	0.85838	0.778747	0.772735	0.702571	0.754647	0.891892	0.955556	0.979798	0.927258
0.865306	0.853123	0.950495	0.811465	0.960674	0.852761	0.80786	0.710526	1	0.90566	0.904711	0.881543	0.849735	0.908184	0.793517	0.860335	0.780499	0.850575	0.8125	0.56338	0.988372	0.876013
0.939698	0.823194	0.92351	0.771982	0.911854	0.836207	0.815385	0.836735	0.964286	0.952381	0.907001	0.891967	0.832871	0.865631	0.79206	0.840263	0.77193	0.809524	0.728814	0.829268	0.785714	0.844679
0.857778	0.809692	0.929168	0.735549	0.850746	0.75641	0.872015	0.846154	1	0.851351	0.839471	0.796143	0.804259	0.936782	0.796152	0.872987	0.794872	0.685185	0.776471	0.691176	1	0.852406
0.909091	0.860312	0.840394	0.808042	0.885417	0.715116	0.819886	0.844828	1	0.967742	0.816222	0.796438	0.855496	0.921475	0.740887	0.788235	0.891304	0.801649	0.802198	0.84375	0.989362	0.849481
0.867257	0.84124	0.919214	0.708799	0.850993	0.946979	0.872642	0.791667	1	1	0.882411	0.830601	0.796309	0.876394	0.786971	0.822355	0.860335	0.880478	0.949367	0.963855	0.957895	0.806175
0.788274	0.867627	0.835907	0.73368	0.924471	0.836478	0.904192	0.728814	0.8125	0.935484	0.837117	0.94386	0.778583	0.918796	0.807804	0.80397	0.840909	0.7393	0.568966	0.85	0.989691	0.912156
0.892562	0.817372	0.918308	0.717791	0.873494	0.639752	0.837963	1	0.871795	0.887097	0.775	0.861401	0.834639	0.904541	0.813497	0.859244	0.776398	0.835844	0.782609	0.810811	0.945055	0.8867
0.870536	0.839751	0.874738	0.709766	0.901639	0.825175	0.820359	0.864407	0.6	0.932203	0.792415	0.921283	0.788033	0.916962	0.796309	0.831115	0.757396	0.893443	0.506849	0.8125	0.934066	0.854167
0.814126	0.831076	0.939835	0.795973	0.893382	0.71	0.689655	0.93617	NA	0.869565	0.9121	0.864615	0.839305	0.924762	0.772248	0.874545	0.843972	0.881989	0.728814	0.793651	1	0.892417
0.950249	0.835527	0.915598	0.754073	0.848411	0.811618	0.78972	0.880597	1	0.727273	0.839847	0.875	0.842306	0.817073	0.737075	0.879061	0.739583	0.806614	0.621622	0.679245	0.95	0.847896
0.851351	0.770476	0.922392	0.796494	0.871728	0.760149	0.825112	0.836735	0.95122	0.887097	0.860486	0.892351	0.816678	0.942699	0.809274	0.770632	0.833333	0.771218	0.813953	0.825397	0.977011	0.845431
0.897959	0.853642	0.822492	0.738897	0.860606	0.719968	0.847726	0.693878	0.756098	0.782609	0.818872	0.871391	0.819614	0.877897	0.813828	0.610127	0.837079	0.838346	0.724138	0.619048	1	0.856688
0.833333	0.831639	0.864748	0.800419	0.908537	0.898734	0.789474	1	1	0.882353	0.89537	0.861496	0.801691	0.936322	0.803215	0.787942	0.841176	0.796226	0.864407	0.821918	0.864583	0.896462
0.850416	0.856756	0.9	0.751319	0.900285	0.932331	0.871429	1	1	0.952381	0.900412	0.802292	0.80548	0.896381	0.723876	0.741538	0.800755	0.706612	0.842105	0.932203	0.988372	0.817446
0.847584	0.782044	0.817021	0.731174	0.834559	0.808642	0.838983	0.943662	0.967213	0.923077	0.860664	0.869388	0.835194	0.922301	0.821357	0.880303	0.761576	0.881911	0.623529	0.2	0.963415	0.81146
0.909836	0.831881	0.920497	0.815504	0.914005	0.886792	0.86762	0.940299	0.923077	0.943662	0.830544	0.983003	0.768757	0.889505	0.790671	0.858463	0.870588	0.817121	0.894118	0.833333	0.851852	0.867978
0.918301	0.807645	0.895439	0.720579	0.894161	0.748344	0.629001	0.923077	0.793103	1	0.809576	0.889189	0.801934	0.91448	0.822503	0.842105	0.795556	0.781818	0.843373	0.821918	1	0.913941
0.870722	0.814652	0.948508	0.823198	0.88843	0.664557	0.809053	0.772727	0.793103	0.924528	0.855087	0.891975	0.805566	0.921359	0.827671	0.866788	0.815789	0.88	1	0.753623	0.676768	0.829472
0.845528	0.791675	0.901639	0.71969	0.954416	0.881988	0.833333	0.962963	1	0.904762	0.898633	0.853611	0.831806	0.911464	0.799951	0.852332	0.662092	0.824627	0.764045	0.897436	0.95122	0.856291
0.780488	0.868072	0.889968	0.736271	0.903333	0.801242	0.80339	0.714286	1	0.932203	0.847543	0.779935	0.832337	0.904914	0.798323	0.864469	0.701645	0.877551	0.736842	0.760563	1	0.864536
0.860082	0.827565	0.924318	0.763217	0.910299	0.735464	0.577592	0.851852	1	0.919355	0.860077	0.840136	0.79676	0.910816	0.784227	0.82058	0.844828	0.788462	0.72	0.478873	0.873239	0.862069
0.907063	0.838099	0.943195	0.822581	0.925697	0.752876	0.842342	1	0.821429	0.84507	0.858186	0.908497	0.818202	0.880131	0.801881	0.860335	0.771605	0.766562	0.776119	0.886792	1	0.888152
0.835227	0.81032	0.922998	0.689211	0.94382	0.739394	0.765531	0.888889	0.785714	0.923077	0.88589	0.816754	0.841184	0.900842	0.77221	0.810902	0.806255	0.876239	0.931818	0.675325	0.920455	0.916307
0.915625	0.836913	0.893411	0.810928	0.937956	0.75	0.849315	0.769231	1	0.941176	0.861814	0.882682	0.825639	0.88764	0.822999	0.884026	0.668058	0.745455	0.923077	0.484375	0.885714	0.850452
0.880597	0.818326	0.892052	0.768256	0.843521	0.854305	0.784404	1	0.960784	0.967742	0.88601	0.939103	0.783493	0.866477	0.658659	0.84065	0.615013	0.891509	0.744186	0.903226	0.957447	0.862509
0.809701	0.844132	0.905302	0.737236	0.861257	0.819355	0.734646	0.642857	0.705882	0.811765	0.9	0.885886	0.86903	0.923418	0.819975	0.895833	0.854651	0.791209	0.865672	0.849315	0.949495	0.899432
0.940741	0.837324	0.884247	0.775016	0.938272	0.792353	0.906826	0.923077	1	0.95122	0.838453	0.857477	0.867858	0.918468	0.733784	0.802817	0.894109	0.820896	1	0.8125	0.938144	0.82732
0.942966	0.86783	0.935205	0.708556	0.919708	0.681455	0.812227	0.939394	1	1	0.882883	0.910781	0.846848	0.896309	0.769652	0.788446	0.810256	0.814545	0.915493	0.827586	0.943182	0.904141
0.835341	0.808193	0.842466	0.733373	0.926421	0.824221	0.68932	0.757143	0.884615	0.84	0.895216	0.868098	0.828416	0.872093	0.768263	0.884191	0.843471	0.784452	0.848101	0.931034	0.977528	0.777198
0.802048	0.830177	0.883333	0.837975	0.910615	0.734495	0.948598	0.666667	0.966102	0.962264	0.878689	0.886856	0.852021	0.930119	0.781522	0.822448	0.77551	0.878661	0.965116	0.849462	0.848485	0.810016
0.909884	0.860484	0.930475	0.823188	0.897436	0.837037	0.754098	0.807018	0.95122	0.929577	0.828448	0.807185	0.785442	0.917171	0.79421	0.829746	0.895349	0.823293	0.789474	0.792683	0.855769	0.8273
0.767442	0.81997	0.921377	0.771556	0.905738	0.748081	0.84127	0.724138	0.803922	0.923077	0.785558	0.905529	0.792364	0.909272	0.817394	0.84486	0.813559	0.830882	0.808219	0.763889	0.959596	0.874193
0.796834	0.820384	0.919774	0.751625	0.843575	0.866923	0.784615	1	NA	0.915493	0.825822	0.874194	0.821258	0.940884	0.771118	0.859351	0.604875	0.760563	0.878049	0.833333	1	0.833879
0.766038	0.838826	0.884739	0.873485	0.887967	0.646707	0.818182	0.833333	0.846154	0.983051	0.883569	0.922168	0.800312	0.914286	0.828982	0.781327	0.814607	0.768559	0.933333	0.567568	0.920792	0.845341
0.8583	0.839727	0.904807	0.794421	0.875706	0.830065	0.833333	0.75	0.733333	0.555556	0.78463	0.832898	0.81045	0.899197	0.797162	0.884956	0.742268	0.675926	0.813953	0.666667	0.955056	0.885539
0.85614	0.838784	0.896996	0.71623	0.9	0.764236	0.798319	0.897959	0.95122	0.927536	0.866419	0.837079	0.867392	0.919826	0.816816	0.888087	0.89202	0.884058	0.670732	0.827586	1	0.754662
0.976608	0.807769	0.867156	0.804882	0.948718	0.76	0.812731	0.87013	0.981818	0.848101	0.8506	0.76193	0.825996	0.913457	0.8213	0.8473	0.817877	0.8166	0.72093	0.691358	1	0.825889
0.855513	0.813011	0.903667	0.76129	0.828889	0.811321	0.694308	0.877551	1	0.804598	0.885743	0.832061	0.807718	0.902461	0.738152	0.825603	0.684211	0.79927	0.781609	0.854839	0.863014	0.778246
0.868195	0.865265	0.922914	0.71638	0.932722	0.832454	0.90404	0.907692	1	0.91358	0.884279	0.920415	0.843241	0.939806	0.740149	0.765258	0.714868	0.863649	0.802326	0.811321	0.972973	0.897925
0.810945	0.862872	0.916402	0.78083	0.891626	0.916129	0.845638	0.732143	0.878049	0.929412	0.843511	0.873554	0.834792	0.939509	0.768234	0.845568	0.703704	0.700103	0.632353	0.958904	0.85567	0.847603
0.883333	0.82913	0.909513	0.665658	0.923588	0.792253	0.909091	0.87037	NA	0.887324	0.857855	0.878049	0.78225	0.869648	0.758964	0.777778	0.888101	0.81737	0.850575	0.690476	0.972973	0.915076
0.875354	0.827254	0.897799	0.800742	0.942584	0.796053	0.8	0.947368	0.794872	0.886076	0.815193	0.902778	0.827302	0.890476	0.755755	0.846154	0.651685	0.850394	0.910448	0.830986	0.974026	0.876113
0.72428	0.878543	0.914319	0.712727	0.904762	0.785035	0.833333	0.807018	0.928571	0.822785	0.916573	0.801187	0.761365	0.918943	0.734771	0.922672	0.750353	0.885375	0.931034	0.809524	1	0.857143
0.83737	0.804474	0.829132	0.813625	0.83642	0.863636	0.814433	0.807018	0.878049	0.772727	0.852914	0.851093	0.799925	0.875728	0.798027	0.808979	0.802326	0.824885	0.76	0.794521	0.897727	0.861116
0.842342	0.784775	0.875303	0.758478	0.876056	0.836257	0.818635	0.948718	0.961538	0.84	0.847173	0.867016	0.824544	0.863592	0.771308	0.825852	0.878613	0.819149	0.721519	0.676056	0.828283	0.840266
0.732342	0.783562	0.910543	0.711824	0.92757	0.775194	0.870466	0.842105	0.846154	1	0.841802	0.867403	0.888099	0.877377	0.679354	0.756757	0.887006	0.7751	0.597015	0.738095	0.955056	0.838586
0.776786	0.836901	0.929654	0.780801	0.872727	0.681818	0.886792	0.973684	0.898305	0.936508	0.816779	0.895131	0.858004	0.857531	0.83528	0.928854	0.654971	0.817778	0.857143	0.739726	0.958904	0.831513
0.97377	0.810619	0.918981	0.772285	0.843284	0.716418	0.828099	0.958333	1	1	0.915385	0.917399	0.821007	0.883441	0.705569	0.820225	0.780228	0.937729	0.823529	0.658824	0.911765	0.826977
0.874286	0.856162	0.860517	0.776095	0.889908	0.824324	0.826599	0.948276	0.926829	0.863014	0.842949	0.764103	0.797597	0.948364	0.785814	0.870516	0.716398	0.793722	0.783133	0.741935	0.988636	0.813402
0.827586	0.829202	0.844828	0.778016	0.90566	0.945712	0.844877	0.897436	0.896552	1	0.802405	0.891598	0.808161	0.901057	0.684403	0.767442	0.837209	0.617991	0.8125	0.951613	0.959459	0.836975
0.777778	0.874108	0.886291	0.769444	0.89234	0.807285	0.81068	0.859649	0.941176	0.890625	0.830769	0.793765	0.842677	0.940882	0.733639	0.759223	0.823366	0.705638	0.756098	0.584906	1	0.915346
0.911111	0.849877	0.909993	0.805136	0.944149	0.78473	0.872	0.820513	1	0.932203	0.89313	0.911439	0.840197	0.936992	0.777469	0.886617	0.818182	0.820984	0.552632	0.809524	0.926829	0.792713
0.91129	0.818524	0.898577	0.736704	0.901235	0.830478	0.789425	0.938462	0.974684	0.927536	0.826325	0.872	0.800363	0.909549	0.77	0.838841	0.820106	0.728088	0.701754	0.846154	1	0.866873
0.865052	0.882377	0.901186	0.79188	0.882784	0.788189	0.808474	0.777778	0.921569	0.875	0.856628	0.892496	0.799272	0.855461	0.777248	0.785456	0.758312	0.777344	0.975904	0.75	0.972973	0.841114
0.903537	0.85124	0.904751	0.788816	0.880208	0.863636	0.790466	0.815789	0.896552	0.925926	0.872559	0.898263	0.809148	0.910554	0.806623	0.859649	0.856611	0.90106	0.755102	0.7625	0.957746	0.818926
0.816609	0.849085	0.891465	0.730838	0.872038	0.898551	0.84878	0.959184	1	1	0.896018	0.932353	0.815904	0.8876	0.822274	0.864097	0.719577	0.86194	0.895522	0.758065	0.947368	0.822672
0.835052	0.8562	0.889079	0.810886	0.898017	0.782927	0.709434	0.857143	0.804878	0.943662	0.902846	0.793367	0.805427	0.927985	0.739464	0.78972	0.903431	0.795059	0.681818	0.690722	0.931818	0.832714
0.935361	0.84334	0.909836	0.808605	0.898785	0.760502	0.830709	0.888889	0.913043	0.873016	0.888889	0.792023	0.784594	0.902119	0.824041	0.846154	0.943206	0.783378	0.890411	0.967213	0.972222	0.85046
0.823151	0.831044	0.871707	0.745254	0.857542	0.844828	0.909483	0.861538	0.95122	0.898734	0.859941	0.856757	0.796134	0.911448	0.786167	0.838652	0.89697	0.803571	0.701754	0.811594	1	0.853059
0.757895	0.779089	0.904954	0.872165	0.89769	0.784314	0.931507	0.910714	0.892857	0.831169	0.876856	0.877217	0.790597	0.911111	0.764302	0.741966	0.772487	0.840989	0.677966	0.830189	0.918919	0.880852
0.914454	0.800239	0.923337	0.775698	0.836257	0.765432	0.88369	0.84	0.875	0.887097	0.837715	0.924012	0.809345	0.90293	0.735754	0.699942	0.849752	0.713004	0.666667	0.730159	1	0.872841
0.713483	0.819081	0.855278	0.808748	0.905488	0.79845	0.836066	0.769231	0.928571	0.795455	0.887432	0.890578	0.842173	0.959873	0.747163	0.876686	0.761523	0.67433	0.852941	0.74026	0.95122	0.890487
0.835821	0.835365	0.878995	0.720805	0.882904	0.606667	0.87931	0.815789	1	0.943396	0.841169	0.915584	0.849589	0.871849	0.805464	0.848771	0.821918	0.878136	0.779661	0.85	1	0.81782
0.896861	0.855505	0.869619	0.728164	0.9375	0.895954	0.751424	0.736842	0.95122	NA	0.91198	0.869806	0.836099	0.918281	0.772119	0.872727	0.837662	0.814623	0.864407	0.941176	0.932584	0.821018
0.898496	0.819708	0.944797	0.761164	0.937759	0.753425	0.836538	NA	0.901639	0.8375	0.876656	0.86692	0.83048	0.896686	0.769043	0.816514	0.820106	0.732415	0.94186	0.807692	0.953125	0.899297
0.869681	0.848337	0.942197	0.8	0.955056	0.781287	0.836735	0.894737	0.769231	0.887324	0.826168	0.893404	0.782727	0.882791	0.832373	0.784211	0.913514	0.623529	0.746667	0.7875	0.782178	0.850413
0.780822	0.797858	0.901449	0.790241	0.890449	0.834286	0.721698	0.897436	1	0.903226	0.761421	0.838875	0.853711	0.937381	0.712143	0.887218	0.718563	0.622333	0.746479	0.714286	0.971831	0.883206
0.809278	0.854776	0.94412	0.766695	0.918981	0.824551	0.776786	0.921053	0.867647	0.95122	0.848514	0.845857	0.814457	0.924286	0.769348	0.828169	0.812081	0.792035	0.707865	1	0.948052	0.824966
0.873846	0.838156	0.853886	0.644477	0.88764	0.634921	0.817816	1	1	0.960784	0.851624	0.9653	0.824458	0.926761	0.741542	0.816135	0.7	0.848485	0.716049	0.960784	0.787879	0.852789
0.883792	0.788696	0.887768	0.779661	0.867069	0.797619	0.920792	0.929825	0.965517	0.84507	0.874611	0.843638	0.864537	0.846571	0.802154	0.846442	0.788152	0.813433	0.848485	0.734694	0.922222	0.891322
0.779412	0.80615	0.877928	0.737954	0.886447	0.823529	0.846511	0.86	0.764706	0.928571	0.87931	0.821029	0.790823	0.920058	0.791397	0.844869	0.808743	0.798242	0.893333	0.919355	0.931507	0.863493
0.970149	0.834788	0.83464	0.797823	0.921875	0.784722	0.826923	0.931034	0.955882	1	0.851939	0.951613	0.822661	0.916287	0.837586	0.861668	0.725714	0.738397	0.739726	0.793814	0.872093	0.85358
0.890688	0.861777	0.93074	0.703952	0.85241	0.817073	0.812766	0.863014	0.847458	0.941176	0.780252	0.842667	0.822673	0.884497	0.799811	0.843284	0.832668	0.781488	0.860465	0.611765	0.867347	0.771541
0.878543	0.837749	0.904265	0.668919	0.877193	0.732673	0.869198	NA	0.902439	0.903226	0.85284	0.835234	0.84991	0.852189	0.740268	0.82269	0.773481	0.735078	0.905882	0.640625	0.988889	0.816538
0.966942	0.860358	0.924546	0.845487	0.898182	0.781967	0.746759	0.795918	0.902439	0.793103	0.91133	0.911793	0.847698	0.90521	0.734115	0.819861	0.839744	0.625	0.866667	0.743243	0.977273	0.846154
0.898477	0.827766	0.912	0.754472	0.946502	0.698529	0.847826	0.851852	0.95122	0.90625	0.897404	0.906832	0.833131	0.895511	0.852211	0.804401	0.846154	0.909774	0.591398	0.797753	0.96875	0.849148
0.867257	0.837483	0.903088	0.766176	0.861538	0.891026	0.940476	0.962963	0.956522	0.936508	0.905495	0.814721	0.801362	0.904532	0.728814	0.83165	0.84472	0.864865	0.641026	0.965517	1	0.816736
0.849624	0.835199	0.924177	0.70272	0.952862	0.737395	0.795918	1	0.75	0.942029	0.873574	0.877419	0.855271	0.908208	0.853675	0.826693	0.801105	0.711386	0.761905	0.965517	0.917526	0.888508
0.871972	0.810916	0.838799	0.74554	0.881188	0.829747	0.693036	0.898305	0.666667	0.884615	0.892789	0.79064	0.820225	0.924354	0.808435	0.897704	0.75641	0.810909	0.849315	0.90625	0.966667	0.915044
0.766169	0.805156	0.902123	0.797745	0.893333	0.793939	0.917874	0.868421	0.745763	0.857143	0.832021	0.8037	0.816985	0.891019	0.755964	0.810496	0.818681	0.847826	0.964286	1	0.865169	0.83366
0.840796	0.831988	0.918708	0.782135	0.884817	0.896341	0.809322	0.864407	0.666667	0.95122	0.886201	0.952128	0.833031	0.876613	0.80474	0.846729	0.827265	0.759391	0.817204	0.893617	0.943182	0.873907
0.92803	0.780598	0.927195	0.785922	0.896552	0.84886	0.832665	0.836735	0.967213	0.980392	0.789778	0.873096	0.811281	0.930862	0.769524	0.718729	0.786523	0.796	0.882353	0.767123	0.958333	0.836347
0.797571	0.829596	0.907491	0.819683	0.884298	0.598967	0.862998	0.820513	1	0.95122	0.892292	0.857143	0.842672	0.879445	0.80176	0.878345	0.761922	0.804965	0.795918	0.630137	1	0.877551
0.840909	0.839859	0.890547	0.800131	0.954955	0.902174	0.819073	0.724138	0.942308	0.876712	0.812223	0.838891	0.831177	0.905146	0.764426	0.876613	0.865979	0.837209	0.835165	0.730769	0.903226	0.875533
0.901639	0.838463	0.845055	0.757037	0.918519	0.712672	0.861111	1	0.862069	0.839506	0.776079	0.822055	0.814649	0.937101	0.802882	0.753136	0.809249	0.770561	0.791667	0.830189	0.972603	0.849835
0.939189	0.863611	0.877609	0.812888	0.875556	0.831461	0.843362	1	0.892857	1	0.904545	0.932075	0.814295	0.942695	0.769837	0.901695	0.708333	0.810409	0.802469	0.803922	0.954545	0.883185
0.8125	0.84674	0.881286	0.811603	0.908642	0.922323	0.876901	0.964912	0.853659	1	0.860511	0.874598	0.798378	0.84381	0.749262	0.85102	0.83125	0.874862	0.676056	0.69863	0.938776	0.838455
0.809717	0.833107	0.841338	0.804257	0.913386	0.75	0.907895	0.836735	NA	1	0.871663	0.870324	0.839266	0.905123	0.819954	0.869557	0.692217	0.871698	0.555556	0.766234	0.925	0.872987
0.860082	0.854966	0.865263	0.801753	0.862745	0.818182	0.875	0.724138	0.882353	0.934426	0.908197	0.914895	0.810606	0.941204	0.851098	0.844037	0.75	0.677093	0.744444	0.818182	1	0.831104
0.792398	0.803852	0.907543	0.756732	0.927807	0.742857	0.857143	0.857143	0.965517	0.8375	0.81268	0.889752	0.778943	0.867489	0.711775	0.838899	0.766303	0.893617	0.776119	0.846154	0.979381	0.841416
0.891566	0.865061	0.892368	0.78853	0.939462	0.731092	0.816982	1	0.857143	0.924528	0.863727	0.875	0.793542	0.913519	0.812689	0.801489	0.877119	0.811733	0.859649	0.919355	0.940594	0.811101
0.879725	0.815616	0.889918	0.759659	0.926702	0.821221	0.788191	0.897436	0.966102	0.849315	0.802632	0.814917	0.819794	0.864564	0.810112	0.855346	0.910161	0.739535	0.777778	0.571429	0.977273	0.817425
0.853061	0.860288	0.904301	0.792029	0.843458	0.784884	0.866667	0.877551	NA	0.875	0.834425	0.885096	0.840396	0.857013	0.776036	0.772972	0.829787	0.862044	0.75	0.890411	1	0.877014
0.839506	0.841448	0.874486	0.780927	0.872727	0.758621	0.839506	1	0.95122	1	0.858397	0.835543	0.835347	0.904462	0.739565	0.839907	0.64	0.829365	0.659091	0.595238	0.98	0.837647
0.79602	0.826763	0.857469	0.779431	0.904762	0.916031	0.74846	0.885714	1	1	0.829365	0.803714	0.777449	0.928858	0.836246	0.743519	0.683908	0.876364	0.867647	0.6125	0.9375	0.898377
0.911111	0.873231	0.889005	0.806338	0.905714	0.826446	0.834146	1	0.733333	0.948052	0.895509	0.845455	0.825597	0.909295	0.802663	0.778612	0.847826	0.73494	0.776316	0.732394	0.822917	0.843969
0.802083	0.791651	0.869167	0.73991	0.880342	0.794359	0.923077	0.938776	0.846154	0.733333	0.834197	0.888579	0.819373	0.948689	0.734844	0.856115	0.745665	0.774319	0.68	0.740741	0.893617	0.824252
0.902041	0.833049	0.947894	0.772225	0.924157	0.727273	0.868263	0.794872	0.9375	0.887324	0.845391	0.877863	0.784195	0.860422	0.763552	0.776632	0.798969	0.868794	0.910448	0.775281	0.957746	0.863506
0.8	0.826468	0.931551	0.787459	0.871795	0.770278	0.876147	0.763158	1	0.888889	0.900932	0.913192	0.846562	0.906282	0.811422	0.844075	0.701299	0.868672	0.719512	0.634921	0.883495	0.883602
0.827869	0.829134	0.792291	0.728637	0.886447	0.836879	0.774908	0.814815	0.5	1	0.833816	0.894558	0.835149	0.939901	0.801881	0.74942	0.744048	0.6875	0.847458	0.898305	0.83	0.835212
0.842697	0.816545	0.929748	0.829755	0.898172	0.824675	0.913876	0.851852	0.853659	0.965517	0.891407	0.89008	0.831492	0.926443	0.718535	0.866594	0.934524	0.766234	0.769231	0.948718	0.916667	0.895731
0.830258	0.867272	0.891924	0.773273	0.90099	0.851562	0.792625	1	1	0.888889	0.885747	0.914365	0.875169	0.909274	0.733184	0.823315	0.84375	0.729513	0.627119	0.861538	0.846154	0.885848
0.872449	0.890672	0.887277	0.821775	0.937729	0.84252	0.866972	0.877193	1	0.962264	0.800893	0.911528	0.816375	0.933801	0.768492	0.872697	0.832457	0.818182	0.828571	0.7375	0.893617	0.844677
0.862348	0.864778	0.887497	0.859631	0.875576	0.79878	0.780992	0.740741	0.951807	0.960784	0.831471	0.833735	0.805621	0.941935	0.826976	0.934737	0.736056	0.740105	0.659341	0.867925	0.955556	0.800178
0.867133	0.895727	0.89539	0.791262	0.859779	0.741176	0.788618	1	0.926829	0.875	0.793826	0.798104	0.819574	0.910856	0.820071	0.874126	0.808989	0.847824	0.958333	0.859375	0.931373	0.844815
0.91635	0.855836	0.867391	0.849894	0.870432	0.792111	0.823821	0.701493	0.75	0.967213	0.837045	0.92011	0.853306	0.878815	0.767642	0.853659	0.724551	0.7085	0.894118	0.924528	0.9	0.810374
0.857143	0.83416	0.906351	0.673244	0.892276	0.730263	0.85119	0.848485	NA	1	0.847637	0.902055	0.816637	0.917956	0.783001	0.866822	0.862857	0.845041	0.712121	0.640625	0.915789	0.815174
0.884328	0.798529	0.943827	0.746342	0.829268	0.64637	0.641148	0.897959	0.902439	0.875	0.889916	0.796923	0.836041	0.918436	0.703579	0.848152	0.801589	0.769874	0.72093	0.846154	1	0.873812
0.908046	0.825268	0.946012	0.829773	0.863014	0.810596	0.785186	0.75	0.764706	1	0.815476	0.867008	0.817672	0.908191	0.788194	0.768089	0.857895	0.896	0.944444	0.804878	0.925532	0.81647
0.923567	0.826579	0.89407	0.765096	0.966555	0.85906	0.69403	0.917808	0.785714	0.901408	0.908163	0.839695	0.805054	0.930981	0.806948	0.833144	0.87174	0.814394	0.817204	0.78125	0.945946	0.853452
0.711039	0.847917	0.891377	0.835511	0.891832	0.772152	0.830633	0.510204	0.846154	1	0.802176	0.913194	0.803045	0.867833	0.79364	0.785571	0.793296	0.835766	0.830508	0.914634	0.915789	0.806588
0.743719	0.825139	0.927611	0.713155	0.926421	0.78626	0.924242	0.686567	1	0.890625	0.885046	0.837209	0.808118	0.879231	0.801298	0.896835	0.804377	0.788235	0.615385	0.85	0.955056	0.872112
0.918216	0.832779	0.914467	0.730169	0.875	0.797101	0.823789	0.753425	0.960784	0.8875	0.887839	0.904884	0.823554	0.848069	0.729494	0.833548	0.656303	0.865672	1	0.938272	0.950617	0.933508
0.874618	0.857407	0.865667	0.774628	0.803419	0.698606	0.883249	1	0.916667	0.965517	0.860236	0.884131	0.825461	0.846078	0.769231	0.833454	0.667906	0.734043	0.77193	0.919192	1	0.834788
0.866667	0.846589	0.90501	0.718563	0.846369	0.840909	0.929907	0.777778	0.918033	1	0.849483	0.844193	0.777085	0.867769	0.714679	0.84507	0.836771	0.737789	1	0.795455	0.945652	0.832746
0.904192	0.84159	0.921588	0.801219	0.916388	0.79562	0.776536	0.736842	1	0.941176	0.850288	0.883019	0.814375	0.907231	0.760608	0.865473	0.708676	0.847584	0.823529	0.793103	0.836957	0.851415
0.827586	0.82501	0.929878	0.753162	0.864458	0.892857	0.854749	0.952381	0.896552	1	0.822551	0.893462	0.809549	0.908571	0.772496	0.818627	0.764103	0.760148	0.692308	0.928571	0.912088	0.842795
0.88746	0.81919	0.959382	0.779809	0.941423	0.856164	0.533597	0.93617	1	0.962264	0.841667	0.91	0.820086	0.869565	0.763897	0.803934	0.805128	0.906504	0.613636	0.690476	0.931507	0.877455
0.889796	0.822936	0.89445	0.731017	0.853403	0.953704	0.827225	0.783784	0.931034	0.902778	0.788396	0.898352	0.82069	0.888611	0.767813	0.842402	0.827383	0.779528	0.741573	0.880952	0.842105	0.863478
0.822581	0.854799	0.882227	0.802878	0.922509	0.69375	0.92511	0.914894	0.902439	0.932203	0.873185	0.880117	0.821132	0.905418	0.855763	0.925508	0.852041	0.737492	0.754386	0.6875	0.902439	0.798259
0.813333	0.844436	0.899333	0.820185	0.86019	0.839695	0.84322	0.888889	0.974359	1	0.850877	0.919861	0.843159	0.915642	0.764134	0.86637	0.589729	0.692185	0.948052	0.778947	0.916667	0.911211
0.988439	0.82643	0.862217	0.854	0.890187	0.85124	0.810427	0.877551	0.95082	0.825	0.881994	0.882353	0.800005	0.884306	0.739988	0.777352	0.842932	0.766423	0.9	0.641304	0.945055	0.848865
0.861224	0.865546	0.898678	0.763434	0.919118	0.922078	0.841407	1	1	0.936508	0.80112	0.900685	0.852284	0.893058	0.762786	0.836852	0.806452	0.848884	0.7875	0.910256	0.939024	0.866613
0.817814	0.808495	0.899335	0.741595	0.910959	0.862962	0.806084	0.833333	0.931034	0.943396	0.876819	0.881579	0.777693	0.848096	0.713814	0.796906	0.794286	0.769107	0.873016	0.702703	1	0.838136
0.848101	0.879067	0.895432	0.738912	0.941341	0.760563	0.88478	1	1	0.903226	0.7714	0.887955	0.829997	0.903904	0.727314	0.812918	0.845714	0.863636	0.697674	0.85	1	0.80136
0.842697	0.86074	0.892704	0.792899	0.872951	0.794643	0.856436	0.966102	1	0.890625	0.803095	0.864553	0.832676	0.915101	0.768328	0.868627	0.82336	0.88172	0.820896	0.693182	0.919192	0.82801
0.915194	0.81331	0.922843	0.772039	0.908759	0.86	0.820061	0.655172	0.692308	0.960784	0.845445	0.986133	0.834331	0.867069	0.772656	0.817308	0.845359	0.878049	0.883117	0.717647	0.908163	0.866203
0.915493	0.818022	0.948397	0.767177	0.943709	0.712406	0.828704	0.659574	0.960784	0.876712	0.88123	0.80619	0.820065	0.895118	0.726392	0.841724	0.858156	0.805877	0.870588	0.921875	1	0.814958
0.843931	0.837872	0.905077	0.757551	0.886861	0.852349	0.704663	1	1	0.923077	0.88577	0.848	0.805781	0.916126	0.787991	0.830054	0.817154	0.801556	0.721519	0.724138	0.972603	0.845853
0.89	0.827618	0.895573	0.771443	0.887967	0.810219	0.858491	1	0.857143	0.928571	0.84944	0.7669	0.796138	0.94942	0.780967	0.810589	0.800426	0.824219	0.686567	0.814815	0.967391	0.851834
0.931429	0.854758	0.911221	0.790895	0.910494	0.833333	0.890909	0.946429	1	0.848101	0.866667	0.829545	0.797518	0.881651	0.81936	0.725055	0.864865	0.8125	0.779661	0.773585	0.972603	0.813479
0.865672	0.793452	0.88567	0.757635	0.92236	0.817143	0.642019	0.876923	1	0.936508	0.790235	0.861736	0.833303	0.901961	0.758692	0.82448	0.714751	0.777328	0.818182	0.859375	0.968254	0.842331
0.934426	0.8097	0.881143	0.821114	0.945619	0.860606	0.811966	0.962963	0.833333	0.95122	0.886029	0.831266	0.836142	0.875112	0.742972	0.764353	0.875	0.691654	0.6125	0.931507	0.894737	0.855807
0.836013	0.756235	0.918976	0.849097	0.906355	0.900763	0.883163	0.915254	1	0.965517	0.853095	0.888889	0.814786	0.902235	0.741084	0.760259	0.846715	0.842105	0.647727	0.961039	0.912088	0.875817
0.830275	0.810578	0.925259	0.784516	0.844492	0.842397	0.871429	0.862069	0.882353	0.952381	0.751542	0.870984	0.808559	0.875598	0.784373	0.810056	0.798883	0.726562	0.864407	0.586207	0.912088	0.851732
0.869318	0.825999	0.945946	0.76981	0.843373	0.824324	0.877273	0.876923	0.853659	0.904762	0.90562	0.950442	0.790774	0.90701	0.797173	0.813559	0.88961	0.697417	0.744186	0.828125	1	0.881311
0.824675	0.833202	0.930556	0.784853	0.881818	0.858156	0.843373	0.864407	1	0.90566	0.90481	0.935028	0.798261	0.863555	0.706743	0.759398	0.769231	0.695195	0.763158	0.666667	0.86	0.814938
0.851211	0.821909	0.911255	0.867578	0.939799	0.740153	0.895928	0.865672	0.923077	0.924528	0.853348	0.92926	0.812828	0.950287	0.810745	0.801106	0.903614	0.812352	0.691176	0.847059	1	0.883962
0.918216	0.792294	0.823179	0.775665	0.87703	0.715278	0.84804	0.611111	0.898305	0.925926	0.83996	0.777778	0.824979	0.955534	0.664722	0.852878	0.853261	0.738956	0.8	0.945946	0.963415	0.81079
0.863014	0.842164	0.858128	0.786813	0.914191	0.893939	0.85259	0.904762	0.928571	0.752688	0.832188	0.912338	0.827434	0.900308	0.832399	0.83592	0.772487	0.728033	0.743902	0.765432	0.97	0.880586
0.853659	0.878858	0.905475	0.749906	0.884498	0.813433	0.86263	0.630137	1	0.962264	0.887479	0.936047	0.81683	0.899177	0.853188	0.798611	0.765957	0.714286	0.654762	0.927835	0.94	0.929917
0.930636	0.845557	0.907144	0.744891	0.847737	0.822368	0.788462	0.949153	1	1	0.835951	0.893293	0.837536	0.904905	0.7956	0.806897	0.70723	0.801498	0.703704	0.756098	0.969231	0.849091
0.884244	0.855877	0.914226	0.821212	0.92	0.710059	0.897336	0.842105	0.902439	0.962264	0.855352	0.882682	0.802377	0.854244	0.790332	0.78424	0.860825	0.736337	0.644444	0.709677	0.981481	0.803092
0.799283	0.872796	0.910216	0.759019	0.932308	0.656033	0.767068	0.820513	1	1	0.887842	0.919598	0.801082	0.842137	0.803759	0.857988	0.822217	0.774194	0.826667	0.763889	0.934426	0.821941
0.966418	0.798452	0.9295	0.697253	0.946479	0.804113	0.814634	0.938462	0.921569	0.873239	0.763832	0.855228	0.851374	0.889498	0.748869	0.761726	0.623529	0.886034	0.82716	0.878049	0.81	0.888517
0.776952	0.820911	0.948852	0.7598	0.873684	0.829412	0.82716	0.962963	0.785714	0.9	0.827411	0.865979	0.813596	0.909763	0.850932	0.775042	0.785276	0.84375	0.825581	0.84375	0.977778	0.881378
0.852273	0.839926	0.898148	0.764221	0.939024	0.812941	0.694444	0.704225	0.890909	0.924528	0.872316	0.893259	0.820118	0.916912	0.763009	0.833005	0.803197	0.869308	0.972973	0.777778	0.968254	0.909985
0.843333	0.792525	0.936807	0.688814	0.89	0.760479	0.766749	0.892857	0.983051	0.887097	0.908577	0.928571	0.795193	0.908287	0.755678	0.884831	0.840358	0.820611	0.771739	0.780822	0.944444	0.839204
0.808118	0.847595	0.879217	0.734451	0.90411	0.898734	0.905473	0.795918	1	0.936508	0.900812	0.875	0.822004	0.889302	0.845637	0.826241	0.782881	0.791971	0.87013	0.773585	0.957746	0.812766
0.669421	0.837315	0.862163	0.817476	0.899263	0.79438	0.926471	0.871795	1	0.929577	0.79803	0.847095	0.843724	0.909261	0.735431	0.814889	0.770053	0.757017	0.760563	0.753086	0.938144	0.913558
0.890547	0.771767	0.911364	0.819156	0.850993	0.805755	0.746575	0.830986	1	0.802469	0.806731	0.927405	0.809324	0.91954	0.787004	0.857143	0.856322	0.701754	0.670732	0.770492	1	0.850151
0.772277	0.810767	0.907217	0.77185	0.851515	0.908046	0.853535	0.818182	0.95082	0.839506	0.911585	0.915625	0.853717	0.917038	0.791764	0.887417	0.821429	0.913793	0.802632	0.819672	0.931818	0.872198
0.84106	0.887322	0.833394	0.796225	0.921127	0.813793	0.839639	0.973684	NA	1	0.840178	0.9375	0.822737	0.857482	0.790964	0.749495	0.699387	0.632725	0.644068	0.714286	0.925	0.862662
0.729508	0.825395	0.909285	0.74089	0.890728	0.782353	0.903409	0.923077	1	0.890625	0.915493	0.887182	0.794123	0.901563	0.744525	0.8	0.819209	0.833333	0.860465	0.697674	1	0.840128
0.902141	0.836284	0.821794	0.714901	0.888021	0.686813	0.959302	0.714286	0.878049	0.915493	0.892128	0.95	0.846702	0.920783	0.786074	0.913131	0.878307	0.754331	0.819277	0.695122	0.922078	0.803213
0.843648	0.824214	0.904328	0.796512	0.966102	0.871114	0.800971	0.921053	1	0.851852	0.791549	0.909091	0.8422	0.917805	0.741821	0.722311	0.864198	0.754856	0.90411	0.888889	0.903226	0.811111
0.745704	0.846721	0.887931	0.748466	0.902743	0.689266	0.823647	0.844828	0.916667	0.902778	0.893697	0.871605	0.809276	0.92576	0.730223	0.819444	0.881803	0.778925	1	0.905882	1	0.806935
0.905923	0.847395	0.913016	0.755162	0.876404	0.813272	0.861925	0.923077	0.756098	0.965517	0.789988	0.902857	0.802624	0.928369	0.734384	0.839506	0.800657	0.763838	0.704225	0.790123	0.920455	0.907931
0.88	0.803438	0.882812	0.732824	0.924471	0.860269	0.842742	0.657895	1	0.863014	0.840106	0.843915	0.824208	0.907197	0.813958	0.902148	0.883721	0.648855	0.822785	0.853659	0.981481	0.815767
0.854489	0.786071	0.906464	0.789553	0.887324	0.763158	0.831569	0.923077	1	0.76087	0.888496	0.857868	0.812847	0.881976	0.831653	0.855967	0.887007	0.86692	0.870588	0.916667	0.89	0.807029
0.891228	0.812412	0.862813	0.746154	0.925714	0.750277	0.944954	0.657895	0.727273	0.965517	0.858987	0.956667	0.81888	0.918344	0.787322	0.806	0.738345	0.778744	0.917647	0.788889	0.988636	0.83964
0.868571	0.850765	0.898277	0.724555	0.852941	0.798876	0.734694	0.978723	0.892857	0.907407	0.942203	0.876374	0.829309	0.926707	0.670318	0.882131	0.783333	0.884943	0.897059	0.901961	0.955056	0.877992
0.837681	0.871779	0.950695	0.800287	0.942623	0.901515	0.830248	0.948276	0.857143	1	0.921079	0.863768	0.84393	0.912843	0.758614	0.883768	0.856383	0.748201	0.920455	0.887755	0.925	0.890756
0.894737	0.82106	0.925845	0.83834	0.89759	0.932646	0.866667	0.859649	1	0.818182	0.881453	0.92	0.820278	0.875698	0.75359	0.821124	0.698324	0.783407	0.802632	0.746479	0.923913	0.858499
0.912752	0.819121	0.902778	0.710086	0.943522	0.706537	0.977778	0.820513	0.815385	1	0.795142	0.906241	0.808294	0.873661	0.72978	0.902844	0.860927	0.749035	0.904255	0.91	0.947917	0.880597
0.879668	0.847788	0.886062	0.790601	0.875706	0.85	0.84898	0.666667	0.926829	0.95122	0.882476	0.867314	0.781936	0.838027	0.752909	0.812155	0.791444	0.730496	0.869048	0.808219	0.92	0.895731
0.818462	0.812963	0.881119	0.731218	0.918216	0.764706	0.899209	0.877193	1	1	0.881564	0.89589	0.80721	0.904059	0.805717	0.894325	0.857143	0.732824	0.96	0.695122	1	0.885516
0.823529	0.81533	0.972098	0.782393	0.908759	0.945312	0.915556	0.755102	1	0.927536	0.891967	0.882064	0.80858	0.860837	0.773419	0.853147	0.849917	0.737828	0.94382	0.805556	1	0.864538
0.867435	0.78542	0.925163	0.749507	0.884298	0.856115	0.912195	0.93617	0.95122	0.925926	0.823819	0.922242	0.792439	0.903718	0.805878	0.866511	0.767857	0.818015	0.8	0.75	0.824742	0.876625
0.922222	0.758316	0.89625	0.799087	0.867606	0.612498	0.896861	0.871795	1	0.968254	0.909633	0.851064	0.852115	0.875569	0.79401	0.844891	0.765987	0.769811	0.810811	0.903226	1	0.788871
0.751825	0.84779	0.925	0.783594	0.892977	0.601152	0.699187	0.947368	1	0.887324	0.90564	0.832861	0.836524	0.856757	0.806925	0.784909	0.807627	0.768493	0.741573	0.594203	0.888889	0.918329
0.905229	0.872653	0.927711	0.811218	0.940741	0.883871	0.729958	0.87931	1	0.904762	0.818369	0.886207	0.836679	0.934986	0.788513	0.870674	0.867403	0.76123	0.809524	0.828125	0.986486	0.903409
0.971429	0.832645	0.842498	0.755985	0.936455	0.763975	0.776486	0.925926	0.921569	0.758621	0.838622	0.834487	0.820112	0.958171	0.832184	0.805692	0.820652	0.817857	0.808824	0.905405	0.975	0.8699
0.824627	0.837324	0.890816	0.754805	0.832512	0.800258	0.78882	0.940299	0.8125	0.802198	0.879469	0.868421	0.822213	0.935106	0.825441	0.825651	0.766497	0.85764	0.788889	0.71831	0.971831	0.882346
0.926316	0.862595	0.892767	0.746094	0.871036	0.892405	0.775365	0.755102	0.932203	0.848101	0.860617	0.844875	0.802849	0.903195	0.767503	0.821803	0.856322	0.798281	0.815217	0.781609	0.913462	0.873494
0.840149	0.880069	0.913459	0.807509	0.920266	0.786517	0.791262	1	0.892857	1	0.861578	0.806931	0.841508	0.905871	0.746019	0.90566	0.862903	0.933694	0.728261	0.805556	1	0.830929
0.862348	0.90639	0.878075	0.836718	0.89726	0.8125	0.742081	0.979592	1	0.962264	0.869648	0.814181	0.807505	0.918383	0.772129	0.780354	0.790742	0.899628	0.862069	0.965517	0.944444	0.879139
0.819444	0.831422	0.857287	0.791638	0.895735	0.743421	0.65534	0.936709	0.95122	1	0.879096	0.929048	0.838579	0.937021	0.859928	0.731945	0.794639	0.609921	0.948718	0.920635	0.838095	0.866553
0.9	0.822942	0.951646	0.813134	0.945055	0.827684	0.874419	0.923077	0.875	0.851852	0.764875	0.887324	0.835371	0.922499	0.856785	0.876923	0.833333	0.769811	0.938272	0.849057	0.917808	0.770204
0.967742	0.86383	0.944	0.800967	0.913621	0.834711	0.823529	0.894737	1	1	0.773585	0.877778	0.785485	0.930715	0.715283	0.818565	0.810651	0.819149	0.828947	0.679245	1	0.852241
0.852273	0.837672	0.938383	0.72988	0.92674	0.708863	0.921488	1	0.866667	0.960784	0.966839	0.875306	0.862732	0.895071	0.803318	0.763103	0.801205	0.789091	0.905405	0.826531	1	0.868
0.864754	0.817642	0.908209	0.815453	0.874332	0.854545	0.797431	0.830508	0.95122	1	0.93305	0.868502	0.816616	0.882194	0.783027	0.798434	0.836248	0.768116	0.901235	0.615385	0.90566	0.811811
0.876866	0.84763	0.953374	0.824132	0.897119	0.825669	0.82381	0.877551	0.97561	0.951613	0.855279	0.830946	0.844778	0.957143	0.861604	0.840444	0.878882	0.746368	0.727273	0.896552	1	0.832465
0.913295	0.834827	0.879425	0.742918	0.924471	0.772358	0.777778	0.978723	0.934426	0.924051	0.804577	0.909408	0.764407	0.931132	0.708591	0.845238	0.94186	0.759259	0.938272	0.928571	0.979381	0.869529
0.794643	0.85265	0.88712	0.758631	0.901235	0.807606	0.818182	0.949153	0.948718	0.965517	0.790203	0.847507	0.813832	0.896889	0.775649	0.786667	0.75524	0.830469	0.769231	0.461538	0.965909	0.862326
0.932143	0.785894	0.920657	0.747754	0.858639	0.815789	0.750079	0.736842	1	0.923077	0.892426	0.953237	0.839851	0.891698	0.759813	0.866458	0.777108	0.760962	0.671053	0.794521	0.945055	0.870809
0.932886	0.812572	0.907277	0.740747	0.893258	0.669492	0.864734	0.673469	0.964286	0.816092	0.880522	0.854564	0.845937	0.909666	0.753476	0.883523	0.73743	0.790875	0.92	0.943396	0.959596	0.805993
0.746269	0.830862	0.896	0.692835	0.912234	0.686275	0.747477	0.794872	0.926829	0.90411	0.898642	0.827354	0.830836	0.908745	0.807307	0.801912	0.748718	0.66426	0.806818	0.833333	1	0.868166
0.825911	0.812887	0.912709	0.797753	0.915441	0.74359	0.923404	0.973684	1	1	0.853612	0.95549	0.851748	0.938272	0.751271	0.849688	0.818541	0.721508	0.830508	0.625	1	0.874023
0.757463	0.780654	0.897155	0.77554	0.925926	0.775	0.763441	0.617021	0.5	0.884058	0.836661	0.90796	0.824938	0.895606	0.787091	0.862213	0.7875	0.636364	0.876404	0.863636	1	0.812436
0.886731	0.861633	0.920751	0.821528	0.923833	0.826389	0.873469	0.947368	0.846154	0.901639	0.87613	0.905325	0.847212	0.875189	0.756463	0.816594	0.746905	0.859155	0.906977	0.8	0.897436	0.895349
0.791908	0.805163	0.844973	0.761283	0.895349	0.848191	0.912793	1	0.960784	0.890625	0.939394	0.957179	0.839642	0.90337	0.835575	0.63326	0.803279	0.828984	0.773333	0.831461	0.96875	0.804577
0.78836	0.81702	0.927929	0.771679	0.900433	0.752127	0.876147	0.864407	0.827586	0.923077	0.715008	0.883723	0.834167	0.957386	0.759365	0.817134	0.760234	0.856061	0.505882	0.679487	0.877778	0.904418
0.816327	0.869192	0.876874	0.735353	0.901961	0.726667	0.914062	1	0.97561	0.8625	0.873102	0.829971	0.832133	0.797713	0.782278	0.789047	0.719545	0.733096	0.573529	0.962963	0.902439	0.878111
0.949239	0.842249	0.878594	0.800207	0.890625	0.832698	0.960526	0.673469	1	0.855422	0.910099	0.857896	0.823665	0.858541	0.684335	0.772194	0.858824	0.616956	0.802469	0.754717	0.95122	0.841486
0.937824	0.862933	0.861119	0.703774	0.871287	0.722222	0.795455	0.857143	0.931034	0.847222	0.841535	0.878049	0.771229	0.935069	0.80713	0.811741	0.808957	0.783688	0.848837	0.772727	0.966667	0.890909
0.806691	0.802604	0.894901	0.787352	0.90172	0.955556	0.908602	0.822785	0.928571	0.95122	0.863679	0.83468	0.848117	0.89424	0.82431	0.837363	0.75	0.795539	0.77907	0.703125	0.977273	0.857583
0.786378	0.853523	0.907122	0.821429	0.928814	0.826635	0.885057	0.888889	0.733333	0.932432	0.841659	0.890339	0.84204	0.955432	0.770395	0.804688	0.871345	0.773008	0.855422	0.924051	0.955056	0.842279
0.919643	0.856012	0.961395	0.845972	0.926316	0.752809	0.769585	0.833333	0.846154	0.90625	0.865204	0.850144	0.84502	0.886827	0.734947	0.860129	0.854816	0.807303	0.825397	0.880952	1	0.810042
0.856604	0.901559	0.856347	0.859935	0.887789	0.711864	0.787709	0.929825	1	0.941176	0.85814	0.955963	0.841964	0.917209	0.800807	0.764789	0.721053	0.774648	0.568966	0.726027	0.915663	0.825716
0.785016	0.83103	0.931515	0.764827	0.862745	0.701679	0.83945	0.844828	0.821429	0.848101	0.86772	0.805627	0.768525	0.924988	0.809639	0.724119	0.840426	0.745455	0.731343	0.902439	0.959459	0.84334
0.89433	0.859365	0.911	0.784961	0.933884	0.734375	0.833829	0.962963	1	0.887097	0.857736	0.756923	0.79741	0.936806	0.804664	0.894737	0.87931	0.851852	0.9125	0.827586	0.936508	0.906535
0.884328	0.804016	0.924282	0.727591	0.883721	0.7875	0.817788	1	0.928571	0.846154	0.847966	0.885417	0.787725	0.932692	0.760815	0.827844	0.822857	0.75089	0.875	0.774648	0.840909	0.818182
0.883162	0.796504	0.932297	0.812059	0.865342	0.925287	0.71513	0.925926	1	0.873016	0.887574	0.874598	0.832927	0.962607	0.826389	0.864979	0.719057	0.77448	1	0.865169	0.923077	0.869838
0.755319	0.800203	0.939909	0.812952	0.938095	0.761301	0.818544	1	0.583333	0.875	0.842664	0.719346	0.827096	0.892724	0.810964	0.815584	0.839038	0.724002	0.972603	0.961538	0.953125	0.882775
0.834171	0.80946	0.905423	0.694501	0.95539	0.797546	0.886076	1	0.902439	0.928571	0.823529	0.797847	0.840052	0.931326	0.781338	0.761012	0.840898	0.837736	0.586667	0.790323	1	0.911864
0.868098	0.848707	0.924107	0.757544	0.917219	0.837209	0.783427	0.762712	0.902439	0.729167	0.847426	0.786664	0.781432	0.898655	0.765926	0.858238	0.882353	0.722433	0.846154	0.853659	0.939024	0.811625
0.786885	0.834349	0.87037	0.750491	0.852113	0.796875	0.867925	0.857143	0.931034	0.980392	0.780105	0.794258	0.843971	0.899261	0.711748	0.74618	0.717277	0.893939	0.94382	0.806452	0.90099	0.897393
0.782222	0.830671	0.932735	0.823694	0.907591	0.750485	0.870894	0.928571	NA	0.950617	0.86949	0.826206	0.855073	0.890842	0.793393	0.906667	0.843808	0.803704	0.962963	0.777778	0.944444	0.765891
0.835052	0.852136	0.913934	0.774596	0.847007	0.844444	0.801802	0.916667	0.941176	0.890625	0.832124	0.903465	0.836797	0.909926	0.806527	0.867819	0.837864	0.757576	0.915254	0.777778	0.951613	0.894549
0.883562	0.838797	0.884693	0.799114	0.89769	0.845161	0.657459	1	0.980769	0.847222	0.826788	0.936583	0.803047	0.883469	0.756093	0.805046	0.900524	0.744076	0.811594	0.858824	0.97	0.848089
0.666667	0.837484	0.891509	0.835191	0.921811	0.978022	0.861925	0.862069	0.785714	0.870588	0.826642	0.880102	0.842501	0.927056	0.751121	0.783505	0.816667	0.840915	0.746835	0.790323	0.981481	0.846503
0.897959	0.877989	0.962573	0.883106	0.92219	0.886446	0.747751	0.736842	1	0.888889	0.820633	0.807471	0.781844	0.913124	0.833357	0.743007	0.821942	0.756458	0.75	0.980769	0.942308	0.866055
0.79646	0.830647	0.867137	0.740741	0.903302	0.75	0.761905	0.785714	0.866667	0.935484	0.871976	0.853896	0.834405	0.915385	0.851485	0.80037	0.924245	0.752988	0.769231	0.765625	0.887097	0.852243
0.988636	0.879563	0.875824	0.837225	0.912863	0.918676	0.931818	0.949153	1	0.833333	0.916836	0.83	0.789988	0.872408	0.781888	0.864603	0.824859	0.803774	0.764706	0.828125	1	0.852512
0.929577	0.866594	0.887039	0.835771	0.851393	0.845238	0.941176	1	0.948718	0.85	0.804798	0.811856	0.816139	0.915828	0.803414	0.754221	0.705619	0.867159	0.905405	0.817073	0.846939	0.822214
0.893204	0.839705	0.932361	0.770584	0.927273	0.815287	0.861345	0.923077	0.764706	0.84	0.852886	0.81548	0.843539	0.920877	0.767866	0.79533	0.806824	0.896679	0.817073	0.857143	0.916667	0.830974
0.855908	0.869724	0.936927	0.814735	0.892958	0.731343	0.803109	0.708333	0.97561	0.902778	0.92113	0.748768	0.841369	0.868467	0.749173	0.885063	0.773256	0.841912	0.824561	0.828125	0.936842	0.874214
0.796992	0.850765	0.910891	0.747873	0.837438	0.712207	0.696078	0.846154	0.928571	0.936508	0.826561	0.90411	0.847924	0.905505	0.785359	0.870166	0.669869	0.838892	0.915663	0.767123	0.926829	0.847649
0.794643	0.807878	0.939394	0.765493	0.903974	0.869281	0.824742	0.789474	1	0.965517	0.845297	0.833333	0.864256	0.860529	0.753024	0.853245	0.81419	0.752768	0.825	0.902439	0.944444	0.838343
0.805921	0.856142	0.915094	0.755088	0.849432	0.722848	0.803681	0.87234	0.961538	0.943396	0.921461	0.857971	0.852836	0.864151	0.749316	0.828862	0.841169	0.673292	0.891566	0.796875	0.986111	0.909498
0.730612	0.796049	0.903614	0.785315	0.863109	0.777778	0.828571	0.947368	0.964286	0.929577	0.911898	0.825858	0.840357	0.825397	0.74271	0.810738	0.867609	0.777865	0.875	0.817073	0.989362	0.81971
0.811659	0.864402	0.869612	0.815186	0.830233	0.687151	0.901869	0.907692	0.902439	0.811765	0.848806	0.954545	0.817433	0.90395	0.755617	0.828624	0.763441	0.837838	0.929825	0.716981	0.939394	0.875096
0.907348	0.836466	0.908478	0.75565	0.894737	0.901723	0.745465	0.777778	0.878049	0.857143	0.836275	0.867816	0.869838	0.944706	0.792787	0.781971	0.836601	0.866412	0.755102	0.875	0.952941	0.883964
0.940741	0.796105	0.882675	0.695587	0.925	0.826772	0.886354	0.947368	0.92	0.873239	0.807658	0.819979	0.769505	0.888996	0.755039	0.823322	0.766871	0.795745	0.752688	0.830986	0.941176	0.90253
0.779264	0.835661	0.895984	0.79959	0.908784	0.834951	0.824324	0.868421	1	0.95122	0.855864	0.882192	0.825483	0.897728	0.765766	0.859606	0.886364	0.726619	0.936842	0.864198	1	0.816585
0.696884	0.78008	0.850238	0.806163	0.896657	0.761364	0.872161	0.787879	1	0.932203	0.931298	0.937888	0.814686	0.927273	0.722983	0.85078	0.743902	0.590252	0.712644	0.853659	0.956989	0.848236
0.871324	0.824058	0.857958	0.783125	0.918182	0.836601	0.869867	0.897959	0.882353	0.907407	0.855333	0.915663	0.850963	0.888569	0.740596	0.775411	0.802198	0.627737	0.940299	0.807692	0.957746	0.868204
0.837931	0.844589	0.904992	0.707133	0.883721	0.845238	0.891911	0.631579	0.785714	0.873418	0.930769	0.930136	0.812885	0.899402	0.8391	0.833689	0.757895	0.917874	0.8375	0.84127	0.940594	0.873418
0.96748	0.833145	0.901001	0.782213	0.95	0.798658	0.924528	0.871795	0.970588	0.952381	0.872106	0.916399	0.792274	0.928865	0.8	0.855446	0.847368	0.661417	0.831325	0.86	0.986301	0.892521
0.914286	0.847543	0.905093	0.814947	0.922794	0.817568	0.86036	0.607143	1	1	0.856053	0.783105	0.806401	0.898669	0.782146	0.750577	0.782609	0.677305	0.88	0.8125	1	0.883521
0.861423	0.823161	0.889764	0.795279	0.909639	0.829352	0.838478	0.938462	1	0.943396	0.893548	0.913657	0.844982	0.939257	0.791017	0.877729	0.930636	0.836957	0.653333	0.743902	1	0.906634
0.916667	0.878323	0.87037	0.785606	0.916256	0.891473	0.619148	0.93617	1	0.983051	0.845263	0.872222	0.840133	0.961464	0.79519	0.864035	0.785714	0.741573	0.807018	0.704225	1	0.849333
0.82996	0.844292	0.900232	0.735255	0.85061	0.765152	0.862661	1	0.833333	0.873239	0.831768	0.870504	0.789415	0.905842	0.767421	0.865854	0.636702	0.855553	0.82716	0.7375	0.902174	0.839847
0.833811	0.835754	0.882151	0.783327	0.952055	0.712644	0.883817	1	1	0.936508	0.821791	0.885527	0.817262	0.919708	0.885057	0.849372	0.834254	0.849115	0.91954	0.833333	0.959596	0.850039
0.908571	0.848228	0.862239	0.726016	0.857855	0.834586	0.751805	0.864407	1	0.85	0.865385	0.920455	0.821969	0.912764	0.763488	0.79	0.881579	0.905455	0.848837	0.846154	0.958333	0.882182
0.871886	0.846302	0.916287	0.718524	0.894349	0.820896	0.816116	0.959184	0.898305	0.85	0.861933	0.897959	0.767192	0.898876	0.708846	0.828312	0.795918	0.694118	0.793103	0.72093	0.925926	0.886065
0.900901	0.789944	0.901293	0.808662	0.862805	0.842466	0.78866	0.615385	0.823529	1	0.844444	0.766484	0.868196	0.903279	0.832768	0.864119	0.820513	0.865169	0.728395	1	0.965116	0.869892
0.75102	0.851024	0.88056	0.706416	0.917874	0.8	0.797571	0.925373	1	0.907407	0.825848	0.84127	0.860901	0.888788	0.810458	0.777322	0.825871	0.8	0.747126	0.892857	1	0.867174
0.809249	0.851475	0.945321	0.812159	0.905488	0.868687	0.807833	0.907407	0.793103	0.848101	0.885262	0.828009	0.824242	0.884422	0.87756	0.839917	0.701682	0.849875	0.630435	0.467532	0.852273	0.778673
0.818565	0.838154	0.931034	0.777766	0.919414	0.563145	0.766801	0.928571	0.921569	1	0.777885	0.900763	0.825427	0.933142	0.792646	0.665939	0.784091	0.713693	0.784091	0.84375	1	0.877833
0.835821	0.857616	0.924456	0.867073	0.92	0.755814	0.747788	0.897436	1	0.95122	0.904711	0.839474	0.827874	0.91906	0.792736	0.8125	0.586387	0.847255	0.939759	1	0.9375	0.857477
0.906667	0.803061	0.93844	0.782796	0.966825	0.814371	0.757805	0.77551	1	0.952381	0.876329	0.835544	0.813658	0.894999	0.796919	0.816776	0.829268	0.711027	0.709302	0.777778	0.904255	0.905754
0.853571	0.841322	0.914566	0.760618	0.854167	0.870278	0.757565	0.740741	0.692308	0.790698	0.826455	0.848485	0.840947	0.888093	0.786116	0.737619	0.796512	0.695305	0.75	0.802469	0.967391	0.850305
0.865031	0.857203	0.901779	0.773729	0.889151	0.873134	0.828452	0.857143	1	0.873016	0.816425	0.858896	0.834664	0.892364	0.836042	0.837905	0.821656	0.804667	0.863636	0.533333	0.981481	0.874615
0.850575	0.817267	0.927184	0.767962	0.899582	0.755158	0.926019	0.762712	1	0.884615	0.881134	0.884817	0.831885	0.917747	0.715328	0.867368	0.867816	0.861469	0.814815	0.782609	0.965517	0.866728
0.888514	0.805579	0.883664	0.832382	0.846304	0.801325	0.820717	0.689655	0.897436	0.97619	0.881508	0.873529	0.787399	0.919727	0.739358	0.762222	0.783333	0.859259	0.861111	0.867925	0.941176	0.880399
0.911111	0.81564	0.913157	0.761208	0.905775	0.791413	0.770243	0.974026	0.948718	0.965517	0.891026	0.926531	0.885818	0.906588	0.811735	0.773276	0.826336	0.847126	0.897436	0.941176	0.972603	0.812784
0.92	0.768332	0.945205	0.82197	0.887043	0.809784	0.787459	1	0.95122	0.890411	0.860238	0.871935	0.802942	0.932873	0.79646	0.767123	0.761385	0.795455	0.955224	0.785714	0.955056	0.855185
0.77037	0.822097	0.916388	0.751114	0.958333	0.785124	0.808333	0.830769	0.928571	0.943396	0.85679	0.94	0.850334	0.851103	0.800318	0.818065	0.873737	0.774704	1	0.814815	0.944444	0.870909
0.799107	0.811229	0.900805	0.836354	0.955307	0.87218	0.802766	1	0.7	1	0.894942	0.860807	0.839997	0.844796	0.802565	0.827189	0.857955	0.890196	0.852273	0.931034	0.916667	0.874214
0.839394	0.800985	0.909962	0.713804	0.898649	0.796803	0.834025	0.897959	0.97561	0.945946	0.859402	0.930314	0.823021	0.857267	0.837627	0.851406	0.863492	0.879245	0.829268	0.903226	0.957447	0.884157
0.87013	0.843544	0.879377	0.801234	0.895981	0.817008	0.849711	0.79661	0.964286	0.82716	0.842676	0.900332	0.813642	0.843939	0.780189	0.845444	0.809045	0.909774	0.952941	0.759259	1	0.891917
0.738693	0.824037	0.905251	0.802369	0.926471	0.733333	0.899543	0.846154	1	1	0.885437	0.925926	0.843274	0.899023	0.776941	0.814313	0.848101	0.795367	0.7875	0.619048	0.979798	0.80425
0.863469	0.796657	0.898461	0.823789	0.915493	0.649277	0.968037	0.784615	0.785714	0.880952	0.854447	0.886168	0.807661	0.903846	0.858801	0.929638	0.587571	0.84058	0.72	0.921875	0.945205	0.866801
0.88	0.812538	0.917681	0.707232	0.873065	0.803922	0.771392	0.94	0.923077	1	0.807692	0.888502	0.793065	0.891778	0.77967	0.703754	0.815789	0.90146	0.882979	0.794521	0.875	0.877056
0.840708	0.819322	0.941507	0.805647	0.862944	0.663227	0.735424	0.632653	0.853659	0.952381	0.865892	0.900641	0.840694	0.893238	0.68141	0.82377	0.785276	0.785185	0.935897	0.828125	0.892473	0.856048
0.835777	0.824128	0.922742	0.767716	0.930464	0.787671	0.720558	0.740741	1	0.941176	0.908654	0.918719	0.794724	0.913646	0.730881	0.83871	0.746114	0.713315	0.8	0.735294	0.979167	0.8528
0.81407	0.855219	0.824643	0.728985	0.879552	0.779545	0.786957	0.92	0.964286	0.869565	0.882576	0.846369	0.832326	0.873315	0.836851	0.834532	0.89357	0.795044	0.818182	0.863014	0.923077	0.869359
0.828996	0.850307	0.910619	0.729126	0.878788	0.82967	0.852564	0.829787	0.897436	0.858974	0.76789	0.871429	0.845441	0.912633	0.772152	0.793499	0.83975	0.667954	0.934783	0.864407	0.931034	0.887554
0.914027	0.837715	0.905437	0.744373	0.85879	0.737705	0.702586	0.896552	0.916667	1	0.937441	0.866342	0.867857	0.929688	0.829302	0.837379	0.72305	0.812	0.844444	0.920635	0.938776	0.846621
0.9375	0.829347	0.910586	0.761839	0.90535	0.819806	0.875	0.79661	0.846154	1	0.770811	0.876219	0.799347	0.882906	0.777849	0.916388	0.842012	0.873239	0.878378	0.735849	0.933333	0.846189
0.816609	0.841913	0.852521	0.793371	0.89404	0.777778	0.8125	0.77551	1	0.82716	0.88601	0.899176	0.802188	0.951923	0.786159	0.804161	0.850267	0.828237	0.53012	0.902439	0.87037	0.908104
0.853659	0.819412	0.858804	0.852	0.882641	0.802811	0.8	0.947368	0.949153	0.869565	0.900871	0.900274	0.82499	0.913163	0.769053	0.82881	0.885542	0.822642	0.76	0.790323	0.972603	0.727315
0.84264	0.821292	0.954481	0.750791	0.843373	0.825732	0.816226	0.846154	0.923077	0.936508	0.859617	0.878205	0.825675	0.895406	0.831311	0.860927	0.722513	0.765568	0.810127	0.857143	0.969697	0.861842
0.918552	0.780125	0.901478	0.867989	0.890947	0.727107	0.571429	0.925926	1	0.921875	0.847826	0.877006	0.843266	0.900433	0.733933	0.875862	0.751412	0.896083	0.75	0.7875	0.833333	0.826669
0.921488	0.828377	0.94725	0.76801	0.890511	0.830142	0.871795	0.888889	0.8	0.901408	0.909011	0.935897	0.836193	0.922727	0.842874	0.884146	0.758065	0.73991	0.8	0.746835	0.89899	0.820728
0.84898	0.805619	0.922293	0.797246	0.888021	0.838095	0.833333	0.87234	1	1	0.854922	0.885993	0.793618	0.942551	0.696291	0.851024	0.857143	0.839695	0.756757	0.888889	0.9375	0.814815
0.8	0.844855	0.911136	0.830809	0.854938	0.707307	0.844828	0.666667	0.926829	0.890625	0.810139	0.907319	0.810256	0.822754	0.757923	0.782946	0.742398	0.92674	0.769231	0.841463	0.952381	0.877979
0.936441	0.824058	0.884579	0.708522	0.875	0.778641	0.950867	1	0.707317	0.952381	0.924426	0.87931	0.824458	0.889695	0.720023	0.875242	0.793257	0.796537	0.75	0.694444	0.89	0.852289
0.847222	0.82995	0.905405	0.73762	0.938889	0.816398	0.850996	0.931034	0.907692	0.928571	0.864926	0.916667	0.82099	0.932521	0.796001	0.805245	0.836918	0.664042	0.855263	0.795455	0.914894	0.840672
0.842742	0.845195	0.875693	0.788852	0.960452	0.527059	0.764844	1	0.97561	0.935484	0.926087	0.853779	0.784725	0.880828	0.751974	0.867532	0.900552	0.758993	0.876712	0.549296	0.909091	0.825472
0.838596	0.869726	0.877871	0.681422	0.90146	0.945312	0.916667	0.791667	0.892857	0.849315	0.828039	0.889305	0.792734	0.947257	0.787393	0.796164	0.835106	0.819608	0.797468	0.690476	0.842697	0.875951
0.880795	0.813902	0.858102	0.753041	0.882175	0.654488	0.688355	0.793103	0.846154	0.90566	0.797254	0.827273	0.832918	0.883895	0.8	0.822581	0.812426	0.848921	0.864407	0.675	0.968421	0.825899
0.963563	0.822594	0.91623	0.797174	0.897727	0.928105	0.78183	0.810127	1	0.941176	0.899054	0.963325	0.846836	0.91127	0.785981	0.896848	0.868852	0.864198	0.930233	0.695652	0.881188	0.857973
0.851429	0.815343	0.861396	0.768013	0.879679	0.885714	0.804487	0.955224	1	0.961538	0.77877	0.89468	0.804533	0.922242	0.778507	0.773319	0.817073	0.736622	0.864407	0.643836	0.878049	0.85051
0.913208	0.855374	0.88719	0.74569	0.898148	0.710526	0.880829	0.783784	0.931034	0.936508	0.862888	0.920548	0.776505	0.906278	0.802536	0.891705	0.750608	0.802817	0.6	0.72973	0.957895	0.913658
0.796296	0.83776	0.838212	0.797242	0.877285	0.627976	0.905026	0.829787	1	0.924528	0.842875	0.917431	0.827384	0.861595	0.720761	0.798283	0.803279	0.740891	0.903614	0.864407	0.882353	0.829841
0.835484	0.867723	0.864337	0.789383	0.930147	0.791667	0.866727	0.846154	1	0.97561	0.854069	0.978659	0.811	0.917821	0.797535	0.847312	0.849057	0.69289	0.777778	0.846939	0.891304	0.889948
0.775862	0.815461	0.805643	0.750057	0.934156	0.819955	0.832829	0.865672	1	0.915493	0.817487	0.824228	0.816368	0.903722	0.807651	0.839535	0.92268	0.830645	0.878378	0.54717	1	0.849432
0.855124	0.895258	0.920727	0.802083	0.908377	0.860371	0.944134	0.897436	0.95122	0.717391	0.915939	0.729469	0.826944	0.879213	0.762952	0.821118	0.813667	0.623016	1	0.774648	0.910112	0.845964
0.879167	0.857755	0.93566	0.668779	0.886288	0.814286	0.853659	0.680851	0.764706	0.925926	0.850823	0.835351	0.817508	0.914693	0.749396	0.787747	0.841379	0.775	0.64	0.863014	0.929412	0.855611
0.717557	0.845412	0.920582	0.766986	0.882217	0.794118	0.831449	0.808511	0.934426	0.90566	0.839836	0.856423	0.793772	0.848	0.72851	0.740332	0.655556	0.752101	0.891566	0.962264	1	0.76087
0.954751	0.84237	0.96438	0.729447	0.872263	0.663866	0.898901	0.666667	0.896552	0.719101	0.907121	0.839617	0.872712	0.904627	0.717168	0.810573	0.780751	0.661681	0.853659	0.787879	0.840909	0.863039
0.836538	0.81141	0.929533	0.736992	0.94052	0.925911	0.806452	0.962963	0.827586	0.901639	0.906109	0.791667	0.81392	0.927105	0.789032	0.726218	0.75	0.816547	0.794521	0.985294	0.786408	0.824882
0.868852	0.81579	0.925502	0.774885	0.89418	0.895522	0.67033	0.853333	1	0.952381	0.90359	0.870027	0.855769	0.929434	0.753335	0.79254	0.777778	0.871595	0.827586	0.901235	0.888889	0.78943
0.879464	0.810838	0.885685	0.771037	0.849188	0.674556	0.856502	0.857143	0.983051	1	0.802139	0.871148	0.839356	0.890386	0.746641	0.803681	0.881952	0.789372	0.717949	0.830986	0.902439	0.833333
0.835341	0.783252	0.885135	0.809689	0.853333	0.792504	0.84739	1	0.897436	0.890244	0.819693	0.870647	0.780793	0.907984	0.739157	0.836812	0.757992	0.894432	0.782051	0.777778	0.939394	0.873544
0.837931	0.819157	0.87794	0.827656	0.888021	0.874126	0.865187	0.836735	0.974359	0.90566	0.860377	0.897744	0.831234	0.89436	0.77854	0.818083	0.918605	0.637338	0.517857	0.886364	0.836538	0.87148
0.762557	0.798207	0.933248	0.784861	0.865435	0.757764	0.769265	0.888889	NA	0.961538	0.837529	0.909677	0.812472	0.943564	0.814401	0.802348	0.831014	0.667925	0.875	1	0.947368	0.838648
0.843537	0.874148	0.893545	0.778195	0.867232	0.754588	0.906977	0.958333	0.926829	0.965517	0.862988	0.842192	0.806109	0.908289	0.788781	0.775176	0.890323	0.823944	0.666667	0.78125	0.965909	0.833333
0.784615	0.834928	0.872768	0.829936	0.89939	0.775012	0.827907	0.853659	0.724138	0.835616	0.832264	0.852861	0.849851	0.928385	0.780388	0.865251	0.780796	0.827839	0.816901	0.492063	0.931373	0.87395
0.983713	0.837186	0.860021	0.809989	0.83908	0.777778	0.911574	1	0.868852	0.869565	0.870849	0.890675	0.832616	0.894286	0.755984	0.841713	0.88434	0.694444	0.869048	0.809524	0.954023	0.779574
0.808943	0.866896	0.920522	0.700603	0.949721	0.787234	0.865124	0.810345	1	0.95122	0.921077	0.92926	0.769462	0.896958	0.810679	0.839458	0.868132	0.802239	0.781609	0.716981	0.852632	0.886243
0.867769	0.837033	0.937712	0.708437	0.958159	0.847134	0.847619	1	0.843137	0.873418	0.873101	0.908377	0.808881	0.881453	0.748973	0.920718	0.810458	0.852941	0.83908	0.734375	1	0.859435
0.912162	0.859382	0.864991	0.773818	0.905488	0.830189	0.871622	0.87931	1	0.95122	0.898633	0.897311	0.855609	0.916031	0.76387	0.872123	0.929587	0.82542	0.797468	0.653846	0.87	0.779999
0.791176	0.868573	0.8577	0.80809	0.870861	0.787709	0.884444	0.847458	1	1	0.784969	0.703163	0.829565	0.944954	0.758288	0.755522	0.836949	0.787879	0.77381	0.765957	1	0.846734
0.86	0.796586	0.884306	0.732887	0.934307	0.596877	0.913043	0.877551	0.897436	0.884058	0.885021	0.889376	0.814012	0.956705	0.71999	0.70297	0.868524	0.776927	0.7875	1	0.805825	0.914263
0.896396	0.830786	0.83552	0.78344	0.877778	0.814371	0.782609	0.940299	0.821429	0.850575	0.773006	0.826203	0.807545	0.865086	0.797739	0.879747	0.768786	0.876761	0.886364	0.8375	0.975309	0.899757
0.897541	0.799542	0.920792	0.804359	0.922794	0.804348	0.855346	0.75	1	0.927536	0.918764	0.936709	0.790279	0.927779	0.763897	0.847917	0.622857	0.841463	0.80303	0.693548	0.9375	0.877544
0.824561	0.815285	0.890776	0.79984	0.913613	0.77439	0.825	0.810345	0.949153	0.957746	0.879397	0.865714	0.814172	0.906523	0.77499	0.867606	0.911243	0.82689	0.893333	0.773585	1	0.892483
0.914286	0.837014	0.928016	0.789209	0.917355	0.864706	0.6	0.918367	0.846154	0.724138	0.817021	0.913793	0.80273	0.905362	0.749156	0.846868	0.690402	0.633524	0.91358	0.833333	0.978947	0.79519
0.845018	0.846172	0.866591	0.809979	0.817972	0.780822	0.772999	0.5	0.794872	0.923077	0.89354	0.917208	0.8289	0.924201	0.743774	0.809633	0.853503	0.819456	0.810811	0.888889	0.897727	0.850198
0.877483	0.829211	0.923243	0.748667	0.875912	0.878571	0.862176	0.873016	1	0.784946	0.879065	0.89415	0.811019	0.907682	0.773373	0.789117	0.755102	0.882353	0.630769	0.9125	0.954545	0.877049
0.91791	0.80757	0.930283	0.731893	0.878676	0.917582	0.769057	0.74026	1	0.924528	0.862445	0.769203	0.766101	0.933598	0.726201	0.847985	0.77393	0.903856	0.746835	0.62069	0.876404	0.856792
0.900452	0.862811	0.919708	0.820356	0.829396	0.606936	0.827273	0.829787	0.932203	1	0.817377	0.877049	0.791643	0.91991	0.802518	0.874214	0.75	0.863118	0.728814	0.703125	0.913978	0.856921
0.678733	0.814035	0.915254	0.769684	0.896648	0.804246	0.805502	0.894737	1	0.90566	0.838926	0.888325	0.826844	0.896104	0.783568	0.893204	0.733131	0.805804	0.839506	0.761905	0.978723	0.820194
0.867257	0.834265	0.920319	0.781555	0.896694	0.690668	0.876596	0.833333	0.902439	0.890411	0.865295	0.919444	0.866873	0.91565	0.724939	0.837209	0.653333	0.8	0.62766	0.681159	0.941748	0.890607
0.780488	0.882986	0.936095	0.722222	0.892157	0.733041	0.87013	0.714286	1	0.918919	0.783476	0.840816	0.797677	0.888722	0.814085	0.85977	0.837349	0.841112	0.552941	0.666667	0.90566	0.824045
0.816327	0.834387	0.923153	0.775922	0.960227	0.864303	0.896324	0.92	0.916667	0.876712	0.789738	0.735602	0.841461	0.898798	0.755006	0.809373	0.523619	0.76832	0.765432	0.921875	0.910112	0.83013
0.758065	0.846637	0.838888	0.795269	0.856187	0.779006	0.824427	0.87931	0.95122	0.833333	0.901361	0.905136	0.820404	0.884766	0.745487	0.871951	0.734375	0.77566	0.925	0.811321	0.877778	0.904681
0.704167	0.84	0.911591	0.724803	0.887006	0.779221	0.784888	0.877551	1	0.907407	0.838037	0.810757	0.852622	0.866276	0.778188	0.893617	0.876901	0.708955	0.857143	0.967213	0.866667	0.829096
0.758065	0.795991	0.868452	0.785609	0.95283	0.863248	0.695971	1	1	0.936508	0.888472	0.926531	0.806149	0.860099	0.863105	0.764244	0.826087	0.850575	0.95	0.980392	0.9375	0.870293
0.875	0.812103	0.875514	0.769554	0.908815	0.756579	0.785366	0.948718	1	0.956522	0.926577	0.932927	0.799934	0.914072	0.820573	0.814768	0.810811	0.858824	0.676471	0.868852	0.892473	0.897838
0.878472	0.84	0.84472	0.889169	0.919118	0.822361	0.783079	1	0.8	0.965517	0.87361	0.919255	0.837059	0.879326	0.757348	0.809269	0.79275	0.881303	0.888889	0.8125	0.93	0.905473
0.805714	0.84031	0.823819	0.758799	0.902736	0.778639	0.858612	0.929825	0.8	0.971831	0.84455	0.924342	0.853099	0.897285	0.791593	0.864284	0.731429	0.731858	0.815789	0.721519	1	0.863535
0.914286	0.866301	0.911317	0.775157	0.909465	0.924812	0.885845	0.918367	0.926829	0.887324	0.926829	0.930946	0.852597	0.914513	0.777508	0.883547	0.79096	0.837545	0.966102	0.704225	0.972603	0.868755
0.970037	0.886486	0.93158	0.776179	0.892116	0.866667	0.888343	0.921053	0.871795	0.844156	0.838974	0.815584	0.785102	0.859566	0.784487	0.896328	0.837456	0.737871	0.817073	0.811594	0.9	0.87259
0.772308	0.791662	0.878279	0.638695	0.912409	0.676712	0.830825	0.62069	0.97561	0.863014	0.831102	0.839286	0.811159	0.93712	0.629918	0.860279	0.88785	0.735075	0.584416	0.654321	0.87619	0.862076
0.830357	0.809868	0.913811	0.735481	0.875	0.692308	0.780147	0.916667	1	0.904762	0.846949	0.929952	0.837393	0.861842	0.729059	0.779167	0.741072	0.834559	0.75	0.622642	0.945205	0.879019
0.823529	0.81712	0.951807	0.751911	0.887435	0.772927	0.862275	0.827586	0.941176	0.924528	0.872798	0.870466	0.834826	0.936902	0.75743	0.819383	0.686452	0.785441	0.905405	0.516129	0.983871	0.835338
0.875318	0.812768	0.942953	0.736257	0.942373	0.927583	0.74182	0.948718	0.846154	0.943396	0.877282	0.880814	0.788713	0.924734	0.733508	0.842742	0.856322	0.682226	0.706522	0.853659	0.922222	0.8654
0.847737	0.884125	0.952649	0.773268	0.967742	0.969231	0.870833	0.776119	1	0.897436	0.842453	0.914373	0.828909	0.873115	0.740159	0.90636	0.707447	0.824313	0.787879	0.873239	1	0.859895
0.875556	0.838751	0.873044	0.796956	0.954545	0.834437	0.647753	0.576271	0.897436	0.956522	0.80887	0.874919	0.838605	0.89749	0.74845	0.910537	0.762547	0.82197	0.865169	0.638889	0.9	0.861937
0.83792	0.814993	0.858889	0.822268	0.930521	0.655172	0.820896	0.684211	1	0.90566	0.877174	0.772487	0.832166	0.870845	0.777244	0.763055	0.713932	0.786485	0.793103	0.716216	0.918367	0.849652
0.781481	0.818064	0.925074	0.717557	0.880208	0.615942	0.788358	0.877551	0.95122	0.887324	0.842745	0.876344	0.829618	0.902135	0.828462	0.829396	0.878947	0.82	0.630137	0.619048	0.945205	0.865945
0.909091	0.832106	0.933214	0.7433	0.912121	0.857143	0.884793	1	1	0.876712	0.906587	0.896552	0.808835	0.948312	0.814664	0.813333	0.6875	0.860558	0.762712	0.92381	1	0.862986
0.825	0.795167	0.892463	0.819261	0.955056	0.864175	0.809524	0.642857	0.916667	0.968254	0.876866	0.915636	0.8041	0.916415	0.808267	0.790251	0.776306	0.673554	0.818182	0.703125	0.67	0.856103
0.888889	0.81683	0.924253	0.805369	0.89415	0.762431	0.780303	0.938776	1	0.941176	0.89726	0.844444	0.831821	0.888988	0.841026	0.922581	0.768112	0.810714	0.755814	0.698413	0.97561	0.867584
0.806452	0.82832	0.878021	0.801593	0.926966	0.915254	0.818627	0.978723	0.923077	1	0.782396	0.933333	0.837588	0.942915	0.835394	0.918681	0.945295	0.854406	0.636364	0.953488	0.821782	0.860839
0.818713	0.798133	0.932121	0.819716	0.90566	0.729402	0.927152	0.814815	1	1	0.827511	0.853018	0.831776	0.935328	0.775042	0.742647	0.811828	0.789683	0.814815	0.814815	1	0.898058
0.836257	0.774423	0.85169	0.762673	0.908088	0.892857	0.826188	0.851852	0.902439	0.935484	0.837748	0.856742	0.801869	0.940724	0.75597	0.919512	0.865979	0.806425	0.892857	0.566038	1	0.857588
0.856061	0.877319	0.89801	0.833683	0.816754	0.92272	0.787129	0.82	0.921569	0.929577	0.851196	0.871166	0.833861	0.905023	0.741111	0.845266	0.828314	0.750959	0.707317	0.87037	0.987805	0.843091
0.809955	0.760368	0.92925	0.764021	0.883333	0.709091	0.8562	0.907692	1	0.90625	0.830292	0.733395	0.835694	0.914757	0.7891	0.853229	0.768421	0.808823	0.902439	0.892857	0.97561	0.82906
0.933333	0.841821	0.890258	0.748165	0.872807	0.731884	0.611288	0.769231	0.926829	0.97561	0.861498	0.92437	0.853602	0.874225	0.841753	0.810861	0.626799	0.815625	0.946809	0.859375	1	0.828532
0.929104	0.80971	0.933584	0.764205	0.85022	0.594279	0.792453	1	0.97561	0.90566	0.814346	0.882979	0.802732	0.897187	0.692899	0.832453	0.823529	0.807512	0.617978	0.307692	0.933333	0.829037
0.945148	0.833591	0.930809	0.741003	0.876133	0.653595	0.849558	0.357143	0.866667	0.869565	0.810959	0.931596	0.841519	0.916908	0.80465	0.773832	0.854922	0.857692	0.802817	0.708333	0.939759	0.887574
0.851351	0.861644	0.886957	0.714281	0.890449	0.578512	0.838095	0.948718	0.956522	0.873239	0.862725	0.936047	0.821973	0.887472	0.765831	0.858012	0.660565	0.863309	0.91954	0.824324	0.95098	0.815339
0.80402	0.819372	0.860161	0.764923	0.9	0.794502	0.871658	0.918367	1	0.965517	0.885781	0.911846	0.844268	0.936128	0.708302	0.752101	0.855352	0.808271	0.857143	0.690476	0.969231	0.84634
0.870536	0.840056	0.937566	0.76603	0.939904	0.74894	0.763441	0.938776	0.949153	0.95122	0.903704	0.852459	0.807458	0.936248	0.806452	0.867647	0.724551	0.883895	0.976471	0.948718	0.97	0.788428
0.805195	0.809751	0.901961	0.802048	0.875519	0.823543	0.743084	0.531915	0.804878	1	0.824624	0.824934	0.786385	0.927602	0.737008	0.755783	0.798817	0.786274	0.576271	0.655738	0.9375	0.887994
0.848214	0.852093	0.941392	0.795256	0.919732	0.8464	0.802083	0.857143	0.964286	0.925926	0.913341	0.843915	0.844181	0.921734	0.792164	0.844794	0.790576	0.848837	0.712329	0.876543	0.861386	0.866667
0.828746	0.876567	0.895259	0.770381	0.868715	0.838011	0.860987	0.333333	1	1	0.889937	0.909385	0.844019	0.898209	0.813884	0.79085	0.666667	0.805147	0.92	0.682927	0.915663	0.842948
0.840659	0.850346	0.909289	0.768657	0.912088	0.703704	0.787402	0.923077	0.941176	0.962264	0.810056	0.89697	0.826537	0.849644	0.746254	0.843991	0.796512	0.814286	0.8625	0.769231	0.855769	0.882675
0.789625	0.844521	0.904579	0.731469	0.801587	0.884615	0.759182	0.916667	0.901639	1	0.844444	0.862903	0.800433	0.91612	0.789711	0.849722	0.753186	0.741036	0.964706	0.695652	0.986486	0.862729
0.938776	0.805936	0.798805	0.77665	0.893004	0.742188	0.898876	0.877551	0.926829	0.795455	0.859496	0.898496	0.782823	0.89724	0.774329	0.877301	0.888026	0.773151	0.846154	1	0.94382	0.927288
0.854237	0.883083	0.869911	0.710189	0.9625	0.950355	0.717822	1	0.821429	0.8875	0.875746	0.814035	0.839159	0.9343	0.808059	0.854123	0.873494	0.831897	0.767442	0.756098	0.939759	0.821584
0.817241	0.813712	0.922018	0.767378	0.880795	0.741361	0.783784	0.673469	0.714286	1	0.847235	0.937211	0.841934	0.907027	0.77306	0.801268	0.82178	0.894531	0.616438	0.859155	0.986486	0.878102
0.793594	0.82602	0.888018	0.81845	0.963277	0.90184	0.873469	0.931507	0.902439	1	0.880446	0.885199	0.799176	0.910448	0.747469	0.823009	0.772109	0.740891	0.75	0.9625	0.861386	0.903946
0.56338	0.822907	0.929022	0.833333	0.903371	0.829186	0.879481	0.846154	0.95122	0.888889	0.831884	0.898089	0.844906	0.951613	0.828024	0.739812	0.715308	0.772201	0.924051	0.716981	0.902174	0.919758
0.946779	0.791408	0.922432	0.815463	0.867299	0.767956	0.823012	1	0.965517	0.960784	0.850246	0.9437	0.819311	0.901713	0.822766	0.789809	0.75731	0.803879	0.936709	0.808511	0.852632	0.897581
0.922449	0.817595	0.88049	0.702571	0.923513	0.770808	0.818605	1	0.942029	0.943396	0.858937	0.798054	0.868375	0.849955	0.767173	0.850675	0.690158	0.79635	0.938776	0.888889	0.954545	0.912523
0.884422	0.854738	0.949933	0.815807	0.948113	0.811528	0.762496	0.925926	1	0.903226	0.875133	0.90625	0.783774	0.88471	0.719027	0.86236	0.818145	0.805383	0.671642	0.666667	0.944444	0.858355
0.790164	0.848138	0.932615	0.831715	0.921241	0.890433	0.837563	0.72973	1	1	0.848827	0.887097	0.824119	0.880405	0.806057	0.771903	0.759358	0.744727	0.917808	0.928571	1	0.87
0.849462	0.785113	0.923619	0.755249	0.93921	0.796053	0.92735	0.842105	0.75	0.84507	0.90625	0.857595	0.800591	0.920072	0.713059	0.802198	0.809717	0.769231	0.901235	1	0.811111	0.890625
0.839228	0.836303	0.914224	0.681581	0.886978	0.761538	0.861111	0.948276	NA	0.922078	0.862103	0.916667	0.807979	0.916346	0.790007	0.835648	0.73853	0.749104	0.934066	0.847222	0.977528	0.891473
0.813665	0.913317	0.921403	0.771122	0.846473	0.74925	0.876583	0.86	0.928571	0.968254	0.80322	0.743781	0.802104	0.935011	0.748186	0.865624	0.761628	0.814286	0.830986	0.71875	0.968421	0.867971
0.83871	0.869658	0.845685	0.84898	0.893617	0.768293	0.706093	1	0.8	0.891892	0.917093	0.884354	0.808192	0.937279	0.800242	0.826811	0.827778	0.907749	0.837838	0.611111	0.979798	0.876139
0.820513	0.804942	0.868709	0.777621	0.875	0.911111	0.760861	0.428571	0.794872	0.876712	0.936255	0.985465	0.843118	0.911846	0.79803	0.86911	0.720301	0.68	0.826667	0.790698	0.958333	0.902655
0.892361	0.810675	0.899306	0.851145	0.901538	0.701613	0.691176	0.87931	1	0.865169	0.762655	0.802111	0.827797	0.848691	0.80084	0.892421	0.741758	0.895091	0.78481	0.641509	0.984375	0.843161
0.736842	0.813149	0.932755	0.706685	0.893372	0.852941	0.681005	0.880597	0.794872	0.804348	0.877712	0.847095	0.827936	0.915112	0.776845	0.801761	0.730964	0.737762	0.911765	0.739726	0.9375	0.9
0.877828	0.833057	0.90433	0.754732	0.906494	0.796943	0.88358	0.894737	0.932203	1	0.943763	0.890244	0.824153	0.953676	0.84839	0.839562	0.858696	0.822967	0.811765	0.712766	0.95	0.837229
0.930041	0.8208	0.855657	0.744945	0.851695	0.755725	0.755851	0.862069	0.966102	0.888889	0.899198	0.887322	0.866229	0.924015	0.703704	0.830584	0.792135	0.799164	0.679487	0.778947	0.988636	0.8126
0.778426	0.830193	0.949094	0.791278	0.919732	0.82967	0.748031	0.894737	1	0.907407	0.819018	0.942363	0.843052	0.914798	0.777519	0.879032	0.755319	0.88015	0.804878	0.9	0.96875	0.884422
0.853448	0.799895	0.842813	0.767572	0.937086	0.8375	0.811429	0.948718	0.853659	0.90625	0.841176	0.90708	0.837482	0.843618	0.783268	0.805806	0.86875	0.826241	0.833333	0.612903	1	0.848326
0.81592	0.851726	0.934976	0.773152	0.930464	0.772676	0.829694	NA	1	0.923077	0.881264	0.909884	0.809638	0.874165	0.76135	0.906355	0.688525	0.817372	0.733333	0.8625	0.988636	0.858662
0.88015	0.850371	0.889242	0.706135	0.893293	0.874929	0.832599	0.961039	1	0.818182	0.881013	0.954115	0.782099	0.921523	0.803434	0.785887	0.814208	0.832669	0.872093	0.8125	0.927083	0.861629
0.899351	0.832551	0.91595	0.719834	0.921788	0.908871	0.769373	0.928571	0.876712	0.971831	0.811907	0.901333	0.862801	0.935272	0.797583	0.818898	0.776831	0.746032	0.848101	0.875	0.916667	0.883361
0.839721	0.83021	0.89599	0.73071	0.943609	0.732237	0.819588	1	1	0.890625	0.83105	0.875484	0.853921	0.927273	0.750744	0.839319	0.718745	0.65625	0.849315	0.7125	0.923077	0.860224
0.795455	0.811558	0.948842	0.753901	0.895105	0.835366	0.797619	0.72	0.846154	0.869565	0.88247	0.798193	0.799188	0.896864	0.746612	0.803389	0.75	0.76834	0.829545	0.859375	0.916667	0.899719
0.869955	0.800431	0.915995	0.818463	0.944649	0.702857	0.766667	0.928571	1	0.901408	0.852941	0.896613	0.795587	0.909511	0.730363	0.907787	0.77381	0.795255	0.764706	0.774194	0.967213	0.792552
0.831111	0.846808	0.880039	0.797458	0.855556	0.774011	0.799803	0.962963	1	1	0.961864	0.859425	0.84337	0.925186	0.748812	0.832592	0.824176	0.77672	0.594595	0.920635	0.947917	0.906303
0.878882	0.805262	0.909497	0.753906	0.927152	0.787879	0.888436	0.785714	0.733333	0.75	0.873466	0.910314	0.857539	0.905073	0.790794	0.803072	0.731089	0.739745	0.682353	0.985507	0.802083	0.814275
0.921569	0.852218	0.822028	0.761068	0.89781	0.831461	0.744493	0.703704	0.917808	0.962264	0.832707	0.768322	0.803115	0.919311	0.775848	0.730612	0.906433	0.75	0.728395	0.533333	0.886364	0.891646
0.909434	0.84212	0.869097	0.790076	0.909953	0.657343	0.683983	0.714286	0.961538	1	0.8009	0.813684	0.801425	0.933837	0.791847	0.900485	0.758865	0.869091	0.906667	0.925926	0.789474	0.882126
0.892857	0.830025	0.876698	0.788762	0.893688	0.768455	0.781634	0.810345	0.74359	0.888889	0.88832	0.819753	0.793031	0.921656	0.757487	0.803468	0.8	0.830882	0.797468	0.888889	1	0.866196
0.865471	0.869946	0.824369	0.788153	0.891089	0.871622	0.910009	0.836735	0.980392	0.849315	0.8263	0.90404	0.797756	0.91903	0.769202	0.845133	0.846591	0.803507	0.728261	0.910256	0.977011	0.805141
0.71987	0.846801	0.917217	0.737693	0.8867	0.901515	0.824928	0.880597	0.878049	0.90566	0.829004	0.876923	0.870861	0.900337	0.812994	0.817536	0.789189	0.678161	0.9	0.698113	0.954545	0.879172
0.838488	0.792754	0.933481	0.774516	0.924399	0.725401	0.871166	0.723077	0.827586	1	0.921124	0.930014	0.79386	0.896757	0.817432	0.779156	0.79862	0.804082	0.808824	0.851852	1	0.859132
0.895911	0.826363	0.921665	0.772059	0.894118	0.630908	0.838565	0.8	1	0.95122	0.831933	0.87456	0.837361	0.82196	0.793603	0.841772	0.751381	0.838129	0.83871	0.839506	0.865979	0.883124
0.753521	0.819059	0.930839	0.778723	0.888268	0.851562	0.790244	0.938776	0.921569	0.966102	0.857004	0.910486	0.817918	0.912665	0.74743	0.830228	0.875979	0.65625	0.876543	0.716216	0.888889	0.892623
0.907407	0.846826	0.923983	0.78068	0.924812	0.645669	0.873737	0.835443	0.967213	0.935484	0.89464	0.820344	0.858498	0.943459	0.780952	0.928315	0.722763	0.745318	0.761194	0.886076	0.797872	0.919795
0.78125	0.816663	0.851925	0.759797	0.876364	0.732877	0.832487	0.921053	0.8	0.738636	0.863589	0.962946	0.827404	0.845759	0.767589	0.793407	0.831758	0.846473	0.897059	0.878049	0.877551	0.856583
0.848148	0.848866	0.910251	0.800885	0.903323	0.732283	0.77027	1	0.974026	0.901639	0.795292	0.879518	0.841751	0.914505	0.81204	0.747886	0.809694	0.750488	0.756098	0.929412	0.873684	0.877036
0.925311	0.851373	0.928571	0.730038	0.830303	0.822785	0.84375	1	1	0.8875	0.856674	0.783983	0.836842	0.9012	0.784084	0.820853	0.781609	0.731183	0.666667	0.819444	0.884211	0.788477
0.851974	0.825995	0.919607	0.684645	0.906667	0.883436	0.887898	0.857143	0.847458	0.884615	0.906089	0.911032	0.830222	0.914629	0.758484	0.792818	0.789474	0.778846	0.863014	0.9375	0.921569	0.846862
0.784566	0.810079	0.91384	0.72333	0.878947	0.822368	0.841202	1	0.95122	0.928571	0.797217	0.873995	0.798944	0.863731	0.752411	0.787646	0.763819	0.800725	0.814815	0.768116	0.892157	0.870796
0.832653	0.828462	0.901981	0.817452	0.89916	0.769187	0.834776	0.916667	0.979167	0.924528	0.884	0.960733	0.816178	0.888889	0.738475	0.836576	0.854953	0.900437	0.710526	0.615385	0.987654	0.842857
0.844595	0.814935	0.885428	0.8434	0.858911	0.780105	0.635246	0.76	0.853659	1	0.811492	0.9163	0.794236	0.938375	0.789089	0.849057	0.741968	0.732298	1	0.9375	0.967391	0.87832
0.914773	0.835234	0.923882	0.753852	0.876751	0.824324	0.763033	0.615385	1	1	0.896269	0.895349	0.78393	0.862402	0.774937	0.832016	0.901639	0.792727	0.903614	0.758621	0.945652	0.871035
0.82069	0.847076	0.896951	0.803894	0.899666	0.654676	0.818713	0.77551	1	0.847222	0.817453	0.874126	0.843536	0.893274	0.783982	0.811845	0.935135	0.828054	0.556962	0.968254	0.978022	0.867511
0.752577	0.831146	0.939394	0.762745	0.844011	0.741722	0.874223	0.769231	0.733333	1	0.90724	0.850738	0.844893	0.930289	0.788405	0.840324	0.867647	0.786208	0.972603	0.802469	0.90566	0.907067
0.719457	0.83794	0.916399	0.810893	0.882883	0.782468	0.824742	0.888889	1	0.904762	0.880834	0.846154	0.828659	0.896106	0.834889	0.840326	0.824561	0.833333	0.738462	0.925926	0.902778	0.859117
0.889734	0.837195	0.898598	0.735412	0.92284	0.475682	0.946602	0.776119	0.8125	1	0.826667	0.871622	0.866697	0.933137	0.795898	0.852459	0.793296	0.827338	0.882353	0.785714	0.985507	0.886057
0.788961	0.779528	0.846626	0.680511	0.890756	0.747899	0.792793	0.649123	0.882353	0.903226	0.862986	0.851969	0.761737	0.907942	0.771569	0.761697	0.693828	0.771863	0.736842	0.62069	0.90566	0.885845
0.824513	0.788495	0.892435	0.791391	0.849604	0.641618	0.887735	1	1	0.935897	0.882947	0.837912	0.786447	0.932175	0.80056	0.836134	0.818182	0.847222	0.740741	0.846154	0.95122	0.909023
0.861736	0.831717	0.883484	0.741684	0.893333	0.908397	0.794872	0.928571	1	1	0.81784	0.866013	0.836495	0.877609	0.756125	0.747581	0.843537	0.89718	0.848485	0.835294	0.936842	0.841034
0.868852	0.809912	0.911359	0.787647	0.892655	0.73682	0.728723	1	1	0.901639	0.87269	0.926121	0.804652	0.859838	0.813558	0.844106	0.846154	0.933117	0.940476	0.886792	1	0.895559
0.754464	0.814926	0.887486	0.780831	0.844444	0.775481	0.893443	0.925926	0.793103	0.907407	0.884793	0.926199	0.867401	0.906108	0.754962	0.836864	0.61993	0.787546	0.776119	0.595238	0.910891	0.889243
0.878893	0.79285	0.913934	0.755713	0.902141	0.826087	0.863436	1	0.827586	0.875	0.864615	0.89404	0.810821	0.945044	0.775151	0.802984	0.709184	0.698061	0.896552	0.820225	0.96	0.83899
0.931818	0.818014	0.886771	0.70141	0.884831	0.80137	0.781513	0.820513	0.8	0.876712	0.863481	0.892421	0.820454	0.929972	0.78995	0.796339	0.83279	0.836747	0.677966	0.741176	0.828571	0.908147
0.918552	0.816239	0.920672	0.779517	0.799392	0.834711	0.760784	0.918367	1	0.95122	0.888483	0.907407	0.808605	0.866207	0.830886	0.866965	0.742797	0.766537	0.776471	0.858824	1	0.823656
0.745583	0.826204	0.915458	0.814379	0.885154	0.772414	0.859316	0.928571	0.807692	0.95122	0.834746	0.928979	0.799749	0.920949	0.767019	0.804511	0.842534	0.89781	0.849315	0.538462	0.933333	0.830858
0.848797	0.862062	0.883264	0.769501	0.879265	0.853094	0.8	0.851064	0.821429	0.927536	0.788354	0.781203	0.783397	0.943564	0.733989	0.849558	0.887377	0.847749	0.684211	0.919355	0.893617	0.896771
0.889908	0.873402	0.906172	0.796754	0.867442	0.821429	0.778302	0.86	0.902439	0.902778	0.801453	0.887468	0.801044	0.890144	0.824916	0.856399	0.692983	0.797151	0.797101	0.955556	0.915789	0.903084
0.965714	0.807826	0.904153	0.760539	0.930303	0.743523	0.868687	0.932203	0.878049	0.904762	0.873913	0.899135	0.849443	0.932153	0.824928	0.870674	0.857741	0.830709	0.89011	0.875	1	0.864818
0.80137	0.844039	0.859461	0.747976	0.888614	0.852359	0.855932	0.857143	1	0.888889	0.836825	0.853661	0.853688	0.903939	0.672677	0.819209	0.866462	0.781132	0.893939	0.805195	0.972603	0.873817
0.928826	0.852749	0.914286	0.794248	0.875831	0.825503	0.853055	0.627119	0.960784	0.95122	0.827138	0.833706	0.874869	0.876316	0.802426	0.840422	0.792899	0.814126	0.858696	0.690476	0.804598	0.882591
0.873469	0.806445	0.927168	0.76201	0.89038	0.829757	0.925869	0.642857	0.985294	0.924528	0.899527	0.875598	0.835215	0.939187	0.72035	0.866975	0.726776	0.766502	0.830508	0.72043	0.896907	0.854693
0.964286	0.797461	0.930101	0.702183	0.934307	0.817971	0.865471	0.907407	1	0.932203	0.824593	0.835749	0.8287	0.907816	0.822112	0.773134	0.814371	0.765957	0.623529	1	0.895833	0.866406
0.824138	0.84436	0.904421	0.710714	0.920266	0.718519	0.785714	0.923077	0.907692	0.952381	0.887255	0.844575	0.856519	0.878456	0.78742	0.839152	0.680794	0.686294	0.873418	0.772152	0.673684	0.851852
0.805797	0.837771	0.855163	0.824498	0.890052	0.881356	0.891667	0.929825	0.807692	0.943396	0.800181	0.916409	0.818088	0.892616	0.760736	0.860789	0.909091	0.80083	0.88764	0.787234	0.953125	0.853084
0.798635	0.812967	0.849542	0.748287	0.884831	0.968254	0.824268	1	0.878049	0.849315	0.837145	0.863348	0.822899	0.907556	0.84949	0.809524	0.886032	0.777778	0.641791	0.671875	0.951807	0.906137
0.779221	0.862131	0.883349	0.812445	0.912134	0.848787	0.833333	0.898305	0.931034	0.873016	0.868549	0.892857	0.836476	0.892493	0.814629	0.851111	0.90566	0.805447	0.802469	0.622642	0.94186	0.869825
0.931973	0.831555	0.899606	0.772487	0.80791	0.839623	0.701923	0.820896	0.642857	0.90566	0.938563	0.832447	0.828177	0.927751	0.763359	0.74461	0.790698	0.678608	0.655172	0.907692	0.902174	0.836192
0.707317	0.830432	0.86991	0.799172	0.876126	0.808511	0.705357	0.538462	0.934426	0.935484	0.846729	0.92803	0.823793	0.886506	0.786885	0.893764	0.762431	0.814815	0.558442	0.75641	0.894737	0.857432
0.810345	0.863633	0.896429	0.738869	0.834123	0.775862	0.857143	0.836735	1	0.842105	0.839423	0.75562	0.805169	0.911513	0.738066	0.821501	0.824859	0.824701	0.772727	0.810811	0.948052	0.917656
0.903846	0.830084	0.833506	0.77337	0.779412	0.776224	0.855402	0.846154	0.902439	0.903226	0.865285	0.918072	0.846303	0.900998	0.777492	0.926566	0.700535	0.712177	0.975	0.788732	1	0.80966
0.872483	0.798116	0.948791	0.757232	0.93578	0.769231	0.806452	0.928571	1	0.783133	0.882796	0.914894	0.852835	0.943304	0.778031	0.860789	0.727273	0.729839	0.828947	0.797297	0.8625	0.903704
0.787356	0.842865	0.958002	0.778598	0.918848	0.798507	0.856331	0.917808	0.966102	0.890625	0.847319	0.885932	0.796466	0.849892	0.779874	0.835341	0.825843	0.767025	0.850746	0.828125	0.920792	0.840649
0.822917	0.824063	0.895075	0.799477	0.927536	0.825301	0.820735	0.673469	0.960784	0.921875	0.828622	0.822715	0.831304	0.880931	0.771337	0.835366	0.78217	0.866109	0.875	0.811321	0.931034	0.887548
0.914798	0.792386	0.94402	0.79278	0.882353	0.664706	0.846715	0.818182	0.895833	0.875	0.882952	0.86003	0.807575	0.821782	0.84927	0.871274	0.635403	0.789883	0.929825	0.75	0.945205	0.85779
0.874302	0.776021	0.932392	0.768377	0.925926	0.690063	0.871795	NA	1	1	0.862845	0.840659	0.764108	0.931034	0.733751	0.854932	0.819333	0.669261	0.72619	0.830189	0.95122	0.839041
0.923077	0.839827	0.918889	0.718094	0.885794	0.774436	0.87766	0.947368	0.985507	0.827586	0.873255	0.83863	0.832026	0.937747	0.753416	0.87372	0.75	0.814522	0.966102	0.773196	0.936842	0.831987
0.931138	0.838291	0.934435	0.78325	0.957547	0.924138	0.838542	0.775862	1	0.928571	0.86601	0.922073	0.825828	0.935211	0.801487	0.812115	0.671875	0.758364	0.788235	0.8375	1	0.849071
0.891791	0.799238	0.879755	0.732288	0.848739	0.842902	0.841245	0.959184	0.934426	0.813953	0.858962	0.844512	0.806723	0.928079	0.68187	0.793497	0.826723	0.675277	0.851852	0.863014	0.861702	0.893098
0.866667	0.795687	0.936563	0.773406	0.930041	0.794118	0.826923	0.744681	0.75	0.957746	0.860733	0.781022	0.75782	0.851064	0.809607	0.897368	0.759162	0.771784	0.835165	0.777778	0.851064	0.816268
0.910931	0.838513	0.865291	0.831461	0.84106	0.754717	0.711209	0.759259	0.928571	0.924528	0.900615	0.912	0.818773	0.918215	0.780884	0.786192	0.672043	0.825077	0.712644	0.866667	0.963415	0.801396
0.811075	0.816303	0.916947	0.768028	0.92	0.754839	0.913957	0.586207	0.5	0.936508	0.840785	0.816231	0.781237	0.922037	0.756988	0.845805	0.722665	0.745381	0.913978	1	0.972973	0.811121
0.798046	0.859429	0.87639	0.680272	0.880165	0.68	0.81068	1	0.829268	0.898551	0.893506	0.836364	0.772755	0.900724	0.703157	0.765799	0.826625	0.846715	0.881579	0.603175	0.892473	0.862338
0.90604	0.799917	0.913215	0.767599	0.882682	0.97093	0.871705	0.972603	1	0.928571	0.860441	0.910663	0.816515	0.910137	0.760493	0.876543	0.836353	0.826132	0.943182	0.483871	0.90625	0.864284
0.81592	0.830526	0.938182	0.813285	0.942424	0.651899	0.796813	NA	0.733333	0.903226	0.866105	0.871951	0.811857	0.921569	0.821071	0.880266	0.83009	0.863636	0.837838	0.712329	0.916667	0.918652
0.863787	0.815532	0.873848	0.755406	0.921136	0.861185	0.782609	0.851852	1	0.925926	0.744485	0.782331	0.827387	0.892262	0.773874	0.757732	0.673329	0.751123	0.891892	0.935897	0.869565	0.898305
0.776435	0.833624	0.87696	0.71158	0.883212	0.806505	0.83165	0.863014	0.960784	0.851852	0.898216	0.830642	0.853805	0.945467	0.734669	0.819613	0.709091	0.705224	0.79661	0.888889	0.95	0.8416
0.871886	0.863868	0.890368	0.725885	0.935593	0.834437	0.736196	0.666667	0.571429	1	0.863784	0.8875	0.772176	0.856075	0.71694	0.818231	0.841714	0.641053	0.670588	0.533333	0.941176	0.912786
0.86262	0.833009	0.967715	0.800654	0.874693	0.838314	0.83105	0.938776	NA	0.967742	0.870332	0.794591	0.802253	0.914473	0.679218	0.865526	0.705727	0.821705	0.954545	0.861111	0.88	0.879042
0.860294	0.822156	0.864466	0.790147	0.911528	0.879433	0.828377	1	1	0.943396	0.887605	0.904615	0.759826	0.894151	0.852398	0.89697	0.836842	0.814808	0.678161	0.869565	0.951613	0.900005
0.9	0.827643	0.927774	0.733574	0.903134	0.883871	0.771429	0.755102	0.949153	0.91358	0.849573	0.899194	0.852271	0.915076	0.785588	0.834498	0.505064	0.790698	0.952941	0.754717	0.87234	0.843926
0.856089	0.816187	0.880252	0.782326	0.876081	0.669811	0.847919	0.928571	0.942308	0.957746	0.838772	0.792683	0.784854	0.831493	0.860777	0.7887	0.8717	0.859916	0.697674	0.878049	0.9375	0.86423
0.804511	0.773873	0.916923	0.735627	0.885117	0.8625	0.886783	0.77551	0.882353	0.612903	0.881868	0.809384	0.838995	0.933124	0.841267	0.814269	0.715882	0.694444	0.790123	0.792453	0.86	0.84846
0.915663	0.805177	0.890909	0.737173	0.927052	0.885714	0.806167	0.77193	0.931034	0.934426	0.841121	0.886305	0.820446	0.911681	0.787322	0.892453	0.725714	0.677291	0.868421	0.785714	0.939024	0.87428
0.90583	0.854797	0.845455	0.759167	0.874016	0.83125	0.855022	0.939394	1	0.952381	0.886792	0.862471	0.842821	0.910994	0.798697	0.883946	0.854645	0.912	0.691358	0.970588	0.965909	0.773973
0.922222	0.829186	0.891383	0.72302	0.85468	0.836066	0.812749	0.923077	0.926829	0.935484	0.804223	0.905063	0.762132	0.897273	0.83072	0.829365	0.789474	0.81893	0.831169	0.818182	1	0.937984
0.846847	0.809972	0.921176	0.799857	0.860806	0.753521	0.791667	0.87234	0.882353	0.90566	0.917495	0.837093	0.853422	0.948952	0.810606	0.839225	0.793296	0.767218	0.616279	0.8125	0.972603	0.830522
0.804979	0.862782	0.90326	0.825397	0.850365	0.836364	0.85	0.938776	0.714286	0.782609	0.853081	0.811047	0.812997	0.858683	0.781532	0.897727	0.752688	0.817829	0.835821	0.891304	0.972973	0.814602
0.83125	0.862994	0.916137	0.759453	0.890728	0.79085	0.874396	0.844828	0.947368	0.873418	0.860153	0.890449	0.813843	0.92515	0.84316	0.74031	0.835	0.835249	0.693878	0.704545	1	0.832055
0.851133	0.84755	0.927699	0.75	0.843612	0.793642	0.945455	NA	1	0.869565	0.936146	0.832061	0.81452	0.935518	0.712214	0.901124	0.656399	0.882591	0.632353	0.788235	0.91	0.860869
0.870647	0.829854	0.909579	0.771673	0.850498	0.835443	0.694038	0.923077	0.533333	0.90411	0.852308	0.861592	0.839454	0.881555	0.869011	0.844083	0.883041	0.870062	0.945205	0.780488	0.846154	0.834666
0.784906	0.874066	0.929843	0.735524	0.920266	0.838095	0.81746	0.755102	1	0.875	0.876797	0.862069	0.822102	0.873442	0.779297	0.675627	0.807487	0.731323	0.849462	0.95082	0.972603	0.878472
0.77451	0.843466	0.888419	0.739097	0.935802	0.682759	0.795367	0.948718	1	0.846154	0.886228	0.91411	0.816033	0.941804	0.755368	0.835886	0.855556	0.730877	0.816092	0.790323	1	0.872695
0.917098	0.82068	0.896054	0.844206	0.92638	0.756098	0.833333	0.939024	1	1	0.911067	0.909677	0.858576	0.891962	0.73462	0.865145	0.816832	0.841952	0.529412	0.859155	0.931034	0.862069
0.815789	0.767752	0.928251	0.810848	0.946488	0.744966	0.735043	0.964912	NA	0.952381	0.86166	0.858667	0.844787	0.915162	0.752741	0.854305	0.802083	0.685851	0.714286	0.774194	0.966292	0.818465
0.87108	0.85557	0.862103	0.756132	0.830303	0.863095	0.941463	1	0.964286	0.833333	0.891553	0.846377	0.864567	0.899671	0.772852	0.786651	0.890909	0.726533	0.9875	0.985915	0.954545	0.841912
0.880137	0.764531	0.889143	0.703072	0.823684	0.799352	0.889908	0.357143	0.733333	0.942029	0.785838	0.975684	0.818182	0.857944	0.704978	0.804065	0.844444	0.717705	0.62963	0.780488	1	0.839186
0.849315	0.80465	0.955044	0.764201	0.90146	0.821918	0.847294	1	1	1	0.832227	0.885861	0.849274	0.890255	0.727439	0.778947	0.826341	0.795652	0.822222	0.765625	0.952381	0.816654
0.903114	0.859493	0.895881	0.823134	0.94702	0.850746	0.746295	0.859155	0.907692	0.953846	0.923573	0.834225	0.825819	0.893967	0.704082	0.918288	0.857923	0.805344	0.71831	0.886792	0.963415	0.877133
0.871383	0.849469	0.887834	0.683761	0.881041	0.810651	0.943128	0.947368	0.928571	0.95122	0.896104	0.898148	0.827221	0.927783	0.843731	0.808	0.789333	0.804837	0.756757	1	1	0.916388
0.82716	0.824918	0.845909	0.739628	0.873754	0.759564	0.819672	0.596491	1	0.904762	0.859393	0.822917	0.802735	0.930566	0.797453	0.831056	0.806818	0.902696	0.6	0.666667	0.975904	0.83921
0.741379	0.827019	0.942331	0.77048	0.932584	0.672727	0.873563	1	0.714286	0.923077	0.892704	0.916928	0.811867	0.932765	0.807301	0.838912	0.852792	0.732943	0.767123	0.765432	0.986486	0.78737
0.758808	0.853854	0.921286	0.770802	0.858921	0.770877	0.767276	1	0.941176	0.97561	0.903534	0.89008	0.849959	0.94995	0.803239	0.849498	0.870968	0.761748	0.764706	0.636364	0.926316	0.838877
0.934708	0.830736	0.870886	0.692686	0.926829	0.881481	0.899175	0.763158	0.857143	1	0.918463	0.840796	0.836901	0.895874	0.777367	0.780242	0.810526	0.801471	0.810127	0.794118	0.927083	0.855713
0.781155	0.805672	0.884771	0.787736	0.938838	0.823191	0.888112	0.851852	1	0.952381	0.814727	0.854369	0.816846	0.957061	0.832897	0.848101	0.754286	0.908966	0.848101	0.859375	0.921348	0.877946
0.890547	0.837463	0.951537	0.812819	0.879154	0.949045	0.887892	0.929825	1	0.928571	0.929789	0.799007	0.799244	0.904098	0.821314	0.866841	0.848837	0.844444	0.910448	0.97561	0.967742	0.848775
0.932584	0.820687	0.927485	0.786289	0.915531	0.902439	0.803922	0.948276	0.923077	0.923077	0.924132	0.914384	0.729567	0.892406	0.780488	0.838704	0.785276	0.882562	0.892473	0.898551	0.984615	0.845165
0.77459	0.806025	0.885117	0.8252	0.948339	0.871225	0.937757	0.973684	1	0.95122	0.862595	0.933993	0.857741	0.914634	0.805301	0.830645	0.874755	0.875654	0.738636	0.795455	0.936508	0.881298
0.835341	0.828247	0.874142	0.654545	0.939759	0.726359	0.708661	0.816327	1	1	0.800175	0.929032	0.807914	0.934847	0.753539	0.838239	0.798541	0.751037	0.691176	0.780822	1	0.944972
0.850187	0.817061	0.917673	0.745558	0.929752	0.83871	0.825493	0.929825	1	0.965517	0.806616	0.824147	0.86591	0.91277	0.793762	0.968984	0.744048	0.773946	0.8875	0.705128	0.958763	0.918738
0.89	0.8323	0.878241	0.728892	0.925	0.854507	0.73272	0.896552	0.923077	0.923077	0.85514	0.93337	0.838573	0.932415	0.765228	0.83935	0.759183	0.897213	0.978022	0.883721	0.9375	0.864379
0.711712	0.865552	0.899507	0.814815	0.936803	0.954198	0.883509	0.857143	1	0.97619	0.817347	0.926254	0.860004	0.890383	0.774007	0.844264	0.857143	0.841345	0.717647	0.936508	0.857143	0.837093
0.83945	0.842389	0.907988	0.710744	0.855153	0.808752	0.854305	0.938776	0.966102	1	0.840212	0.948454	0.809681	0.922673	0.790877	0.794776	0.82238	0.75	0.875	0.965517	0.833333	0.892117
0.801802	0.791143	0.89798	0.792603	0.916318	0.713705	0.895706	0.877193	0.862069	0.941176	0.86234	0.93986	0.833491	0.910167	0.759378	0.902664	0.897727	0.788104	0.8	0.809524	0.892473	0.878739
0.861963	0.814373	0.925373	0.808715	0.915408	0.811435	0.855856	0.758621	0.948718	1	0.883412	0.838961	0.750608	0.95269	0.778475	0.809633	0.834197	0.84252	0.731707	0.576923	0.963415	0.893173
0.799308	0.805292	0.941874	0.762217	0.921488	0.844828	0.772222	0.708333	1	0.962264	0.846225	0.839895	0.851088	0.944056	0.789854	0.81104	0.811111	0.703709	0.850746	0.952381	0.972973	0.903148
0.801619	0.822758	0.909684	0.760152	0.863636	0.857143	0.769634	0.877551	0.902439	0.943396	0.848419	0.803867	0.836885	0.9118	0.805943	0.792179	0.952096	0.831418	0.925	0.647059	0.916667	0.865013
0.830846	0.854915	0.923406	0.798791	0.923841	0.828767	0.816948	0.827586	0.923077	0.965517	0.864486	0.930414	0.853786	0.888571	0.778833	0.819703	0.817708	0.825361	0.848837	0.965517	0.932584	0.816983
0.9375	0.855811	0.924206	0.726274	0.927393	0.753711	0.8125	0.555556	1	0.952381	0.80786	0.857939	0.736184	0.903047	0.752357	0.840278	0.741043	0.71776	0.875	0.835616	0.978723	0.906117
0.740602	0.840169	0.935227	0.864257	0.943894	0.818792	0.821429	0.914894	1	0.943662	0.81382	0.882883	0.85412	0.867173	0.76939	0.83551	0.745529	0.661839	0.853333	0.725275	0.94898	0.830596
0.887097	0.78602	0.870229	0.715369	0.882759	0.786207	0.818182	0.871795	0.948718	0.835616	0.837476	0.82716	0.869347	0.858667	0.780057	0.702266	0.695007	0.763265	0.644068	0.842697	0.988636	0.836364
0.805556	0.840996	0.889899	0.748858	0.847015	0.695652	0.832636	0.736842	0.941176	1	0.870755	0.870968	0.846694	0.939811	0.787319	0.896296	0.75	0.820717	0.776316	0.857143	0.828571	0.89675
0.703448	0.821157	0.870237	0.799592	0.861386	0.933824	0.769131	0.820513	0.980769	0.708333	0.877446	0.787037	0.811394	0.92484	0.8273	0.904858	0.815513	0.679467	0.821918	0.726027	0.895349	0.884236
0.803077	0.805905	0.878023	0.774361	0.898618	0.951872	0.770115	0.846154	1	0.952381	0.913776	0.862008	0.80577	0.916253	0.786975	0.732013	0.849308	0.872351	0.735632	0.864865	0.968254	0.870184
0.807818	0.809448	0.911525	0.786785	0.887879	0.781457	0.804979	1	1	0.962025	0.916206	0.751756	0.855699	0.913636	0.778161	0.866935	0.825301	0.889328	0.933333	0.722222	0.876404	0.868204
0.823009	0.862312	0.894584	0.751038	0.903509	0.884932	0.652174	0.864407	0.6	0.8625	0.782563	0.922872	0.782194	0.833021	0.777519	0.817276	0.893491	0.758364	0.932584	0.951613	0.93617	0.869885
0.927126	0.858302	0.872186	0.76955	0.888889	0.776868	0.844301	1	0.901639	0.95122	0.872549	0.914286	0.817165	0.909341	0.794262	0.78341	0.8125	0.762227	0.817204	0.69863	1	0.812203
0.795455	0.848264	0.876464	0.815867	0.880795	0.671379	0.880203	1	1	0.903226	0.849771	0.930946	0.803115	0.88984	0.778177	0.864333	0.778409	0.885859	0.636364	0.966102	1	0.897025
0.855491	0.872835	0.907824	0.720089	0.900415	0.798319	0.821709	0.948718	0.964286	0.842697	0.88253	0.878873	0.792155	0.889855	0.836707	0.828296	0.829016	0.79016	0.657143	0.758621	1	0.81982
0.845161	0.799262	0.858079	0.779797	0.892562	0.762195	0.92126	NA	1	0.965517	0.844062	0.864641	0.797516	0.933393	0.759496	0.903226	0.875912	0.779412	0.911111	0.943396	1	0.871311
0.820896	0.879735	0.947625	0.708138	0.869081	0.742331	0.949108	0.909091	0.902439	0.97619	0.78301	0.95911	0.869628	0.865009	0.792742	0.859259	0.872727	0.792216	0.813333	0.783784	0.857143	0.851931
0.959184	0.852073	0.93552	0.728404	0.915152	0.792303	0.861861	0.955224	0.901639	0.981132	0.861913	0.934211	0.844974	0.89625	0.833333	0.807425	0.890244	0.811594	0.873239	0.923077	0.785714	0.79733
0.661442	0.823822	0.950481	0.847619	0.90303	0.746753	0.760563	0.701493	1	0.85	0.861033	0.908012	0.819818	0.934261	0.765245	0.917778	0.755435	0.746835	0.855556	0.85	0.967391	0.863816
0.77971	0.858773	0.927652	0.713656	0.860656	0.822504	0.822636	0.948276	1	0.90411	0.89545	0.921311	0.797694	0.918387	0.840091	0.793834	0.742574	0.657371	0.885057	0.821918	0.975	0.776435
0.844444	0.824419	0.890323	0.801932	0.957143	0.935897	0.855721	0.814815	0.842105	0.923077	0.823938	0.849398	0.818477	0.903292	0.838177	0.791057	0.851429	0.814126	0.926829	0.765625	0.954023	0.85773
0.834171	0.886927	0.847495	0.675629	0.894737	0.673333	0.817121	0.684211	0.733333	1	0.920721	0.876712	0.813227	0.908304	0.707819	0.847015	0.844438	0.933071	0.924051	0.858824	0.958333	0.8749
0.746667	0.818251	0.921659	0.802244	0.927374	0.731548	0.838048	0.857143	1	0.923077	0.891304	0.867021	0.842409	0.923706	0.822863	0.866972	0.842857	0.815969	0.951807	0.791667	0.910112	0.908007
0.790984	0.831433	0.889401	0.760432	0.897862	0.688742	0.77619	0.835821	0.707317	1	0.884417	0.859649	0.799876	0.924468	0.759215	0.868952	0.847306	0.77332	0.92	0.84375	0.941176	0.877902
0.815261	0.823262	0.930337	0.773826	0.9275	0.941176	0.861584	0.850746	1	1	0.851494	0.859838	0.809306	0.89	0.7807	0.833897	0.902552	0.837838	0.846154	0.808081	0.978723	0.822496
0.90583	0.890751	0.927933	0.768717	0.909639	0.894737	0.873478	1	1	0.949153	0.826419	0.831113	0.851427	0.843642	0.809933	0.811111	0.750125	0.759124	0.741176	0.915789	1	0.87312
0.872449	0.850721	0.865938	0.683391	0.838912	0.838889	0.721739	0.714286	1	0.823529	0.829611	0.871734	0.813539	0.945062	0.742314	0.873118	0.860104	0.825511	0.765432	0.809524	1	0.842105
0.849123	0.834711	0.88617	0.787088	0.866667	0.864754	0.817073	0.836735	0.692308	0.936508	0.88615	0.8525	0.812009	0.844156	0.661218	0.831325	0.80303	0.650779	0.754386	0.890411	0.882979	0.840813
0.864865	0.805641	0.843434	0.70712	0.923841	0.776699	0.870968	1	0.709091	1	0.736894	0.947531	0.819454	0.942529	0.747748	0.865306	0.830601	0.888889	0.830986	0.0833333	0.97561	0.814688
0.831683	0.82276	0.893805	0.812887	0.86911	0.727273	0.897052	0.965517	1	1	0.864227	0.808511	0.866211	0.932961	0.813615	0.860526	0.895833	0.801394	0.675676	0.733333	0.950617	0.801422
0.864253	0.814853	0.906916	0.814274	0.982955	0.797753	0.879479	0.736842	0.902439	0.873239	0.869238	0.945679	0.741232	0.883057	0.789139	0.902339	0.723404	0.822774	0.987342	0.451613	0.966667	0.775155
0.862543	0.812466	0.834802	0.727848	0.986014	0.699346	0.791526	1	NA	0.904762	0.818925	0.852217	0.828614	0.926527	0.801574	0.799836	0.789773	0.766423	0.877551	0.629032	0.916667	0.78681
0.837838	0.865393	0.901865	0.818113	0.882075	0.723972	0.773284	0.974359	1	0.835616	0.868972	0.843292	0.807061	0.894384	0.803458	0.840909	0.849852	0.738636	0.802198	0.901408	0.948718	0.86919
0.773585	0.835043	0.864613	0.80996	0.875	0.868671	0.726724	0.947368	0.846154	1	0.878591	0.956757	0.816308	0.905282	0.758865	0.83151	0.731988	0.755319	0.762712	0.890625	0.950617	0.781275
0.845361	0.894937	0.918348	0.713455	0.92876	0.717633	0.814184	0.673469	1	0.941176	0.825826	0.89939	0.847447	0.930373	0.788088	0.88972	0.679775	0.794964	0.864407	0.675	0.913978	0.861226
0.835821	0.863329	0.858238	0.786683	0.875576	0.751479	0.922222	0.833333	0.666667	0.915663	0.797578	0.901734	0.871648	0.921788	0.812462	0.848352	0.707447	0.773362	0.767123	0.985507	0.76	0.826014
0.883459	0.824648	0.89455	0.765233	0.877143	0.928851	0.826173	0.689655	1	0.823529	0.79943	0.853365	0.808755	0.864964	0.704931	0.899598	0.838806	0.85124	0.755102	0.793103	1	0.81549
0.875622	0.853155	0.894678	0.81671	0.955932	0.817647	0.783474	0.93617	0.896552	0.943396	0.873298	0.829851	0.86026	0.919188	0.781761	0.875877	0.792746	0.884298	0.764706	0.882979	0.950495	0.84829
0.732143	0.836329	0.937824	0.762539	0.900735	0.818182	0.869318	0.684211	0.961538	0.86747	0.872423	0.830758	0.785327	0.868121	0.809377	0.795497	0.922156	0.883803	0.813333	0.822785	0.968085	0.834029
0.828244	0.820712	0.836978	0.786415	0.869969	0.829787	0.832338	0.959184	0.875	0.882353	0.799373	0.927126	0.845897	0.919546	0.835532	0.876448	0.857143	0.839639	0.654321	0.833333	0.97561	0.825774
0.773234	0.829532	0.906351	0.781906	0.835616	0.66474	0.893519	1	1	0.943396	0.866397	0.823413	0.871065	0.931734	0.836868	0.87987	0.74264	0.758741	0.835294	0.864198	0.9625	0.833473
0.837104	0.839364	0.891327	0.797549	0.896226	0.960526	0.785366	0.979592	1	0.962264	0.875874	0.930622	0.864823	0.916575	0.847099	0.845873	0.780208	0.916	0.80597	0.84127	0.960396	0.880584
0.859155	0.824262	0.828678	0.814181	0.912458	0.736434	0.899578	1	0.8	0.965517	0.918919	0.922118	0.815567	0.886647	0.831847	0.873469	0.818399	0.59919	0.808824	0.728395	0.953125	0.852239
0.822222	0.845697	0.879663	0.763992	0.91453	0.833333	0.668033	0.846154	0.931034	0.804598	0.8458	0.905852	0.809073	0.832191	0.798507	0.797235	0.777778	0.878247	0.850746	0.704918	0.865854	0.899915
0.829876	0.867688	0.925295	0.79874	0.905213	0.778481	0.8258	0.740741	1	0.936508	0.834181	0.931759	0.833453	0.869686	0.802615	0.87175	0.801249	0.859987	0.794118	0.717647	0.878788	0.822514
0.842105	0.824128	0.884211	0.751815	0.832861	0.827869	0.887024	0.692308	0.941176	0.83908	0.897914	0.827763	0.804259	0.910855	0.797259	0.71557	0.859808	0.814519	0.72	0.902439	1	0.834142
0.896226	0.848586	0.924812	0.784757	0.860465	0.876812	0.80713	0.974684	0.9375	1	0.899487	0.887781	0.80109	0.931034	0.805032	0.80453	0.884615	0.722008	0.486486	0.603774	1	0.821027
0.805556	0.839217	0.890496	0.793103	0.917219	0.845663	0.864583	0.938462	0.902439	0.929577	0.7726	0.842105	0.757503	0.908035	0.806324	0.835556	0.843575	0.793706	0.851852	1	1	0.843049
0.876106	0.812048	0.899053	0.807319	0.948485	0.756944	0.833333	0.894737	1	0.923077	0.845943	0.90646	0.858567	0.937126	0.80404	0.805812	0.857923	0.769811	0.833333	0.780822	0.891892	0.907975
0.849421	0.831661	0.916912	0.704967	0.921212	0.737288	0.648221	0.846154	1	0.95122	0.828542	0.826667	0.845597	0.90595	0.782051	0.801201	0.795832	0.748562	0.810811	0.847059	0.911111	0.873285
0.885017	0.833446	0.858683	0.696501	0.884498	0.840909	0.838323	0.948718	0.829268	1	0.780781	0.799179	0.827516	0.922139	0.795468	0.798271	0.912162	0.872881	0.836735	0.714286	0.948454	0.877888
0.858065	0.830779	0.924509	0.837377	0.838235	0.641221	0.623656	0.761194	1	0.923077	0.86391	0.832168	0.822894	0.913725	0.816839	0.731481	0.77707	0.82963	0.689189	1	1	0.895683
0.888	0.846122	0.915058	0.723789	0.875	0.883562	0.900901	0.777778	0.949153	1	0.844607	0.849889	0.785052	0.931826	0.780496	0.836852	0.737701	0.748062	0.691176	0.652778	0.929412	0.846338
0.848214	0.807472	0.873377	0.794381	0.919414	0.75974	0.784314	0.861111	1	0.847059	0.855808	0.906121	0.797977	0.857617	0.793341	0.90161	0.748729	0.822314	0.641975	0.75	0.978261	0.860793
0.912338	0.866056	0.861377	0.802405	0.868766	0.68262	0.863636	0.84	1	0.952381	0.894527	0.977444	0.807759	0.874498	0.859296	0.862348	0.786458	0.865079	0.746835	0.924528	1	0.870038
0.854227	0.840601	0.918966	0.771004	0.907363	0.763158	0.855881	0.876923	1	0.927536	0.894209	0.782927	0.796344	0.894189	0.858092	0.797909	0.763006	0.832228	0.964706	0.622642	0.971831	0.855183
0.785	0.812444	0.932462	0.750977	0.883227	0.731083	0.792271	1	0.921569	0.823529	0.885988	0.900445	0.801157	0.921127	0.819036	0.817165	0.77957	0.761404	0.818182	0.626374	0.920792	0.871772
0.888462	0.865868	0.855544	0.725772	0.917695	0.735484	0.853659	0.746835	0.941176	0.869565	0.895719	0.845921	0.798286	0.959512	0.848719	0.810811	0.766304	0.800687	0.790123	0.71875	0.82716	0.856182
0.933086	0.868265	0.904706	0.710235	0.887352	0.740403	0.905	0.814815	1	0.924528	0.884347	0.846774	0.816209	0.878848	0.815896	0.734529	0.710059	0.850365	0.728814	0.753425	0.915888	0.873375
0.802048	0.793899	0.855956	0.741185	0.852941	0.582536	0.874385	0.762712	1	0.928571	0.80786	0.925134	0.86554	0.884624	0.781582	0.804207	0.677966	0.855072	0.814815	0.702703	1	0.782135
0.870968	0.863525	0.890789	0.751793	0.847095	0.74532	0.807087	1	0.925	0.8125	0.845528	0.912017	0.816219	0.92336	0.818502	0.888224	0.821695	0.887967	0.950617	0.97619	0.932584	0.898745
0.924528	0.80957	0.921907	0.715511	0.900735	0.681818	0.690429	0.780822	1	0.925926	0.853081	0.923492	0.791563	0.942991	0.83031	0.805528	0.796043	0.767307	0.835443	0.817073	0.885417	0.832092
0.784257	0.843104	0.890542	0.779475	0.911315	0.764706	0.738095	0.868421	1	0.924528	0.872396	0.872428	0.818563	0.906595	0.775474	0.781076	0.809325	0.823077	0.863636	0.95122	0.942029	0.798051
0.936396	0.817369	0.863137	0.765138	0.886029	0.881119	0.873874	0.953846	0.756098	0.923077	0.877333	0.808081	0.792503	0.884797	0.810127	0.761337	0.742424	0.827731	0.831325	0.854839	0.95122	0.883882
0.740525	0.781819	0.841994	0.783172	0.911765	0.807229	0.931818	0.84	0.8125	0.922078	0.870642	0.868852	0.825897	0.88847	0.81969	0.857441	0.841463	0.811096	0.746835	0.609756	0.984615	0.896052
0.959877	0.850065	0.903507	0.804613	0.912921	0.784314	0.861111	0.714286	1	0.961538	0.860123	0.864516	0.82541	0.881968	0.801535	0.760155	0.872093	0.824219	0.5875	0.73913	1	0.902852
0.825688	0.84367	0.846776	0.722476	0.937811	0.737968	0.796296	0.842105	0.846154	0.928571	0.821062	0.843902	0.811559	0.917553	0.830709	0.905812	0.852903	0.808501	0.966102	0.712329	0.852632	0.815749
0.845361	0.862811	0.867857	0.69848	0.899721	0.970149	0.73743	1	0.942308	0.85	0.886	0.962025	0.808297	0.922826	0.79798	0.882692	0.730986	0.716599	0.587302	0.823529	0.852941	0.836854
0.899628	0.856899	0.934734	0.785747	0.919463	0.666667	0.734134	0.894737	1	0.935484	0.911348	0.741675	0.837692	0.910803	0.771671	0.809426	0.775	0.766537	0.881579	0.609375	1	0.872995
0.753501	0.851465	0.930556	0.7624	0.883212	0.829123	0.892857	0.836735	1	0.941176	0.900763	0.864952	0.854006	0.907814	0.761192	0.72626	0.796178	0.696154	0.853659	0.724138	0.957895	0.77814
0.886957	0.846743	0.878682	0.627157	0.927171	0.91323	0.872587	0.93617	0.804878	0.927536	0.866089	0.878706	0.819721	0.905098	0.824019	0.854578	0.814815	0.858871	0.777778	0.90625	0.926829	0.878764
0.867435	0.862661	0.896163	0.778004	0.902357	0.683824	0.888562	0.913793	1	1	0.793842	0.921929	0.86088	0.902142	0.768433	0.835452	0.776398	0.826389	0.893333	0.986486	0.986301	0.858885
0.88601	0.825533	0.852041	0.725664	0.858757	0.654609	0.839286	0.785714	0.896552	0.903226	0.903189	0.908537	0.850166	0.903918	0.696685	0.758781	0.854651	0.813644	0.903614	0.813725	0.941176	0.91087
0.811475	0.848822	0.892473	0.764164	0.846667	0.813953	0.972851	1	1	0.90566	0.846079	0.875399	0.812272	0.899793	0.801813	0.807128	0.84106	0.771203	0.954545	0.703704	0.84	0.848636
0.859107	0.86203	0.907841	0.730552	0.945289	0.728958	0.963864	0.973684	0.926829	0.873418	0.916926	0.918159	0.847235	0.906435	0.770463	0.730864	0.724888	0.872951	0.677778	0.904762	0.877551	0.864931
0.767516	0.850945	0.931182	0.679819	0.811429	0.910302	0.815435	0.846154	1	0.943396	0.849868	0.88412	0.806698	0.944076	0.802673	0.821561	0.734177	0.868217	0.893333	0.786517	0.963415	0.874009
0.851852	0.828587	0.903396	0.752256	0.917695	0.858393	0.840517	1	1	0.932203	0.789072	0.908397	0.833503	0.874067	0.82069	0.830065	0.777778	0.8125	0.842697	0.948052	0.969231	0.884996
0.946429	0.823023	0.909427	0.655195	0.907591	0.796044	0.925159	0.846154	1	0.95122	0.851406	0.899705	0.85857	0.912444	0.788863	0.83455	0.825667	0.840467	0.795181	0.704918	0.925	0.855732
0.796721	0.833551	0.901392	0.757253	0.873684	0.728814	0.857502	0.836735	0.932203	0.943396	0.805581	0.885531	0.816259	0.929134	0.804855	0.732452	0.856354	0.633738	0.8	0.619565	0.96875	0.888743
0.840136	0.827764	0.899163	0.760454	0.822878	0.884615	0.902326	0.844828	0.953846	0.873418	0.852165	0.849246	0.841218	0.888594	0.799567	0.822397	0.880952	0.762774	0.911111	0.816901	0.913043	0.863457
0.846377	0.85919	0.879833	0.817958	0.8867	0.866071	0.820388	0.816327	0.95082	0.861111	0.877214	0.885905	0.837944	0.892193	0.766331	0.823661	0.821622	0.772745	0.824324	0.780822	0.975904	0.897436
0.837104	0.80504	0.951669	0.750929	0.872428	0.845161	0.846207	1	1	0.90625	0.873128	0.895765	0.860712	0.932663	0.758638	0.870213	0.761658	0.763146	0.90411	0.761905	0.882353	0.806151
0.845528	0.78831	0.906652	0.761461	0.885714	0.876712	0.930693	0.917808	1	0.831325	0.893082	0.664234	0.799515	0.895717	0.774265	0.751204	0.876072	0.571944	0.87013	0.802326	1	0.899548
0.88755	0.846642	0.964022	0.810357	0.926121	0.780712	0.840708	0.8	0.6	1	0.817994	0.876471	0.848554	0.941349	0.815377	0.849331	0.765714	0.81295	0.744444	0.84058	0.970588	0.879675
0.910714	0.835883	0.848746	0.818703	0.944444	0.70364	0.951389	0.947368	0.857143	0.846154	0.869087	0.807547	0.811115	0.9556	0.790202	0.815446	0.781726	0.852518	0.676923	0.647887	1	0.896416
0.879397	0.819406	0.858096	0.761624	0.894737	0.953925	0.636364	0.848101	0.75	0.903226	0.801717	0.808824	0.84036	0.874887	0.791278	0.912752	0.829932	0.795904	0.868132	0.944444	0.95122	0.853577
0.807074	0.803768	0.774554	0.848302	0.960894	0.703226	0.868966	0.973684	1	0.961538	0.890805	0.923611	0.845402	0.917778	0.755709	0.630756	0.779141	0.692727	0.6	0.815534	0.969231	0.764547
0.824451	0.83019	0.907969	0.805755	0.903974	0.831325	0.886878	0.794872	0.714286	0.873016	0.850746	0.867273	0.815198	0.888916	0.756757	0.871429	0.763314	0.718086	0.859155	0.529412	0.95122	0.941382
0.821918	0.867321	0.900655	0.776804	0.854167	0.858407	0.843895	0.861538	1	1	0.840447	0.9	0.824028	0.930419	0.73244	0.909962	0.774011	0.917355	0.850575	0.808219	0.86	0.89407
0.955466	0.835693	0.886057	0.714689	0.751412	0.704828	0.864253	0.846154	1	0.876712	0.89292	0.855905	0.758163	0.885177	0.737611	0.839628	0.825397	0.776173	0.933333	0.698113	0.933962	0.89459
0.874074	0.840929	0.900252	0.80677	0.91831	0.781955	0.913462	0.864407	0.965517	0.90566	0.927152	0.868633	0.834865	0.935005	0.832406	0.865116	0.803371	0.73913	0.894118	0.684932	0.914894	0.769874
0.923767	0.834387	0.943609	0.660338	0.970213	0.854305	0.833333	0.793103	0.862069	0.941176	0.91121	0.876103	0.844891	0.919444	0.846429	0.7793	0.745223	0.810909	0.620253	0.692308	0.873684	0.901692
0.895522	0.850539	0.839609	0.739464	0.877778	0.83815	0.810118	0.897959	1	0.965517	0.846414	0.827988	0.83862	0.893899	0.7535	0.759569	0.758947	0.802326	0.878049	0.45283	0.930556	0.894718
0.939086	0.787479	0.947072	0.772483	0.855019	0.914729	0.822899	0.78	1	0.90566	0.872285	0.912305	0.846496	0.887156	0.8523	0.87037	0.832608	0.922794	0.835165	0.835616	0.974359	0.840067
0.857542	0.801458	0.937143	0.652928	0.938095	0.786282	0.938865	0.489362	0.882353	0.952381	0.906637	0.893278	0.849509	0.916803	0.802319	0.689794	0.811765	0.749711	0.826667	0.723404	0.912621	0.901246
0.838057	0.862771	0.938303	0.812559	0.915751	0.932927	0.78607	0.76	0.923077	0.849315	0.822749	0.85	0.810921	0.935244	0.832017	0.872	0.850899	0.815086	0.915663	0.808219	0.972603	0.918165
0.847222	0.803892	0.892988	0.740456	0.886861	0.776318	0.91018	0.824561	0.95122	0.95122	0.920372	0.778325	0.794348	0.881697	0.761633	0.791311	0.821652	0.777951	0.847222	0.902778	0.925926	0.844013
0.936652	0.842495	0.925049	0.733962	0.885246	0.945055	0.937799	0.923077	0.960784	1	0.796126	0.825472	0.796077	0.93144	0.82494	0.819196	0.712025	0.779592	0.876543	0.739726	0.960784	0.869943
0.880259	0.834471	0.854945	0.71993	0.81155	0.74269	0.666667	0.87931	0.882353	0.941176	0.870281	0.972973	0.824434	0.876611	0.815218	0.744714	0.858757	0.854919	0.694118	0.816092	0.877551	0.876073
0.883065	0.815775	0.902386	0.786498	0.831967	0.87299	0.853933	0.915254	NA	0.943396	0.886532	0.92807	0.833842	0.945328	0.797253	0.837426	0.874251	0.874325	0.826667	0.764706	0.918919	0.893673
0.924138	0.788787	0.91234	0.792033	0.902141	0.875	0.75641	0.938776	0.923077	0.924051	0.905182	0.833333	0.859537	0.889593	0.791062	0.913828	0.754177	0.912548	0.813333	0.819444	0.972603	0.799681
0.795833	0.850116	0.935522	0.683292	0.777778	0.826923	0.713483	0.964286	1	0.875	0.877766	0.846939	0.845598	0.895857	0.769398	0.888614	0.833817	0.847328	0.953846	0.792683	0.8625	0.880287
0.853801	0.852911	0.918301	0.697213	0.900662	0.72561	0.777778	0.851852	1	0.84507	0.919017	0.861736	0.836598	0.95183	0.799265	0.856148	0.802139	0.719066	0.779412	0.770115	1	0.821743
0.943182	0.831728	0.928106	0.746336	0.933884	0.787097	0.88084	1	0.928571	0.943396	0.807322	0.815934	0.810013	0.892759	0.781597	0.882576	0.779711	0.900398	0.863014	0.824176	0.910112	0.913186
0.840741	0.843787	0.929609	0.81321	0.891358	0.842105	0.866419	1	0.896552	1	0.902464	0.891129	0.793428	0.906731	0.718464	0.87276	0.821351	0.797665	0.958904	0.794521	0.888889	0.843696
0.829861	0.861452	0.906767	0.767427	0.902017	0.845161	0.815852	0.868421	0.6	0.873239	0.868613	0.958943	0.841257	0.877757	0.737364	0.795812	0.808529	0.820497	0.813953	0.83871	0.925	0.851469
0.911854	0.845473	0.939837	0.774468	0.930464	0.829126	0.818091	0.814815	1	0.924051	0.903318	0.902367	0.832143	0.911762	0.764725	0.825189	0.844828	0.83871	0.892857	0.765625	0.857143	0.886826
0.758065	0.788834	0.907008	0.814926	0.873272	0.813953	0.872928	0.931034	1	0.924528	0.834774	0.796729	0.83875	0.911253	0.769048	0.778625	0.836158	0.787986	0.819277	0.430769	0.964706	0.918584
0.910314	0.846789	0.841586	0.721995	0.924157	0.824028	0.7875	0.947368	0.896552	0.84	0.862522	0.870482	0.817736	0.953893	0.706073	0.877193	0.905985	0.820225	0.906667	0.666667	0.925926	0.830459
0.790323	0.823529	0.924949	0.816282	0.860656	0.685436	0.844517	0.755102	0.875	0.888889	0.841187	0.841432	0.845346	0.923762	0.755887	0.869565	0.748571	0.857651	0.837838	0.797468	0.965909	0.892646
0.779935	0.845001	0.919448	0.727541	0.856863	0.92053	0.903912	0.842105	0.942308	0.943396	0.813527	0.893805	0.795869	0.921442	0.802198	0.819572	0.717341	0.813582	0.830769	0.785714	0.887755	0.845049
0.934673	0.860271	0.924524	0.832817	0.862745	0.906433	0.790123	1	0.926471	0.935484	0.877034	0.934426	0.820474	0.884758	0.778547	0.930175	0.812791	0.87594	0.9125	0.808219	0.986301	0.865052
0.775132	0.7775	0.920094	0.757162	0.880208	0.768212	0.785441	0.894737	0.898305	0.965517	0.859023	0.953947	0.832821	0.849691	0.806454	0.799622	0.761658	0.822464	0.890244	0.71831	0.904762	0.836066
0.87931	0.854497	0.866388	0.718881	0.881818	0.743243	0.86261	1	0.921569	0.903226	0.875532	0.886297	0.808239	0.90413	0.775452	0.747045	0.75	0.637811	0.725	0.811321	0.934066	0.801745
0.832797	0.817773	0.908046	0.67275	0.929368	0.947826	0.806885	0.744681	1	1	0.87126	0.964439	0.837324	0.906008	0.787008	0.863717	0.806626	0.762963	0.742857	0.86747	0.946809	0.880734
0.834586	0.779642	0.897351	0.78692	0.864362	0.817032	0.802752	0.857143	0.882353	0.916667	0.860862	0.897591	0.873268	0.959868	0.841456	0.877437	0.744186	0.915929	0.915493	0.826087	0.902778	0.878367
0.763052	0.806187	0.920107	0.767253	0.889163	0.775429	0.874674	0.857143	0.945455	0.857143	0.815848	0.91067	0.836593	0.842294	0.742221	0.842742	0.832335	0.807643	0.831461	0.962264	0.961538	0.863095
0.878689	0.852413	0.940465	0.839139	0.890511	0.911947	0.777778	0.940299	0.926829	1	0.84176	0.842528	0.836694	0.867036	0.818069	0.750673	0.788474	0.758551	0.822785	0.708861	0.909091	0.917889
0.805461	0.802642	0.90056	0.835285	0.941392	0.795873	0.779343	0.897436	0.95122	1	0.841285	0.931759	0.814899	0.889171	0.77521	0.755463	0.846939	0.805147	0.805195	0.859375	0.924051	0.919935
0.848684	0.850886	0.937365	0.820747	0.885417	0.807692	0.953368	0.962963	0.803922	0.929577	0.868182	0.839041	0.842314	0.912065	0.708648	0.82069	0.726744	0.780488	0.807229	0.57971	0.963415	0.878278
0.766962	0.846316	0.944506	0.754372	0.916667	0.813433	0.762931	1	1	1	0.869141	0.828767	0.844504	0.920179	0.853211	0.871046	0.774359	0.779441	0.824176	0.734375	0.972973	0.842399
0.825871	0.798083	0.904585	0.793127	0.912088	0.813355	0.893415	0.898305	1	0.934426	0.779034	0.918898	0.778908	0.895413	0.672731	0.916996	0.674308	0.789474	0.693333	0.859155	0.939759	0.897307
0.859649	0.848561	0.857143	0.809125	0.919463	0.663158	0.894737	0.947368	1	0.924528	0.853968	0.916898	0.837586	0.858425	0.826291	0.825279	0.935135	0.809524	0.672414	0.916667	0.91358	0.884106
0.860377	0.815991	0.910575	0.762527	0.851964	0.634783	0.936184	0.962963	1	0.907407	0.89911	0.936111	0.821533	0.906541	0.776733	0.866432	0.85119	0.808881	0.965909	0.654321	0.870968	0.906738
0.807018	0.872389	0.845182	0.7229	0.936364	0.7838	0.796951	1	0.942308	0.924528	0.903188	0.885802	0.803737	0.908934	0.758093	0.903226	0.790703	0.845815	0.869048	0.678161	0.911765	0.798098
0.869388	0.807366	0.921937	0.76702	0.962838	0.782609	0.925764	0.897436	NA	1	0.824284	0.931818	0.795393	0.872483	0.743808	0.835417	0.854651	0.729927	0.747126	0.741935	0.96875	0.798883
0.77686	0.823119	0.929234	0.875263	0.914815	0.80303	0.797101	0.957447	1	0.901639	0.881663	0.800505	0.813331	0.924638	0.811724	0.868182	0.847826	0.852941	0.855263	0.775	0.910112	0.784144
0.733871	0.788292	0.921811	0.717419	0.927393	0.846501	0.791946	0.928571	0.923077	0.965517	0.890279	0.788571	0.830157	0.854204	0.712184	0.780793	0.90961	0.773234	0.575758	0.873563	0.939024	0.820724
0.876866	0.828555	0.943567	0.785379	0.915423	0.733584	0.732394	0.894737	1	0.952381	0.882353	0.859235	0.792947	0.912381	0.766155	0.80404	0.804852	0.808989	0.829268	0.83908	0.931034	0.904663
0.84965	0.785657	0.93192	0.794185	0.937853	0.814516	0.778281	0.964286	0.875	1	0.798046	0.820375	0.806504	0.897086	0.797297	0.823009	0.733538	0.948955	0.746269	0.867925	0.863158	0.862696
0.812139	0.836934	0.909631	0.786978	0.913907	0.850932	0.828976	1	1	0.925926	0.863546	0.839237	0.860985	0.914256	0.749283	0.827957	0.793939	0.868421	0.925	0.615385	1	0.881119
0.917219	0.811297	0.897555	0.78731	0.913408	0.915493	0.954338	0.80597	0.907692	0.827586	0.881023	0.842377	0.806684	0.892193	0.759685	0.893836	0.773006	0.864011	0.813187	0.803279	0.925926	0.78125
0.774194	0.876041	0.880612	0.732382	0.909859	0.59291	0.780172	0.864407	0.833333	0.941176	0.856719	0.84589	0.775399	0.925389	0.707026	0.801034	0.641176	0.846774	0.896552	0.84058	0.984375	0.861236
0.695652	0.880363	0.878505	0.803888	0.878307	0.98913	0.885135	0.777778	0.843137	0.924528	0.836601	0.831502	0.815347	0.899457	0.796284	0.861272	0.884615	0.811808	0.816327	0.8625	0.917808	0.809783
0.923077	0.891734	0.837009	0.782448	0.935574	0.758293	0.888889	0.846154	NA	0.884615	0.843838	0.932515	0.839067	0.921533	0.831267	0.923802	0.906828	0.9067	0.848485	0.828125	0.962264	0.883231
0.856502	0.848677	0.92435	0.830508	0.912387	0.897394	0.736842	0.784615	0.960784	0.928571	0.849574	0.941379	0.790357	0.917124	0.74424	0.833511	0.781065	0.681223	0.811765	0.917808	0.924731	0.860224
0.850174	0.81329	0.944578	0.750479	0.906977	0.809524	0.812544	0.75	1	0.943396	0.88	0.871728	0.84788	0.883205	0.746304	0.825991	0.821839	0.758242	0.694915	0.862069	0.861386	0.909619
0.839041	0.858463	0.874447	0.739696	0.89939	0.895954	0.869565	1	0.926829	0.890625	0.855769	0.905844	0.82702	0.849582	0.739026	0.842697	0.8344	0.837638	0.75	0.848837	1	0.852014
0.821561	0.848081	0.936436	0.732936	0.895775	0.862255	0.933857	0.814815	1	0.8875	0.833034	0.86262	0.814018	0.87558	0.773776	0.847596	0.781551	0.86382	0.950617	0.907692	0.931507	0.86191
0.923077	0.82598	0.881271	0.774588	0.916449	0.881119	0.718615	0.925926	0.835616	0.923077	0.870347	0.885621	0.829154	0.920465	0.710823	0.692513	0.836842	0.875502	0.746835	0.924051	0.955556	0.855841
0.850806	0.803037	0.843337	0.800286	0.902141	0.981308	0.718254	0.763158	0.915254	0.904762	0.858398	0.796174	0.811443	0.92714	0.761826	0.836669	0.668675	0.865942	0.7	0.79661	0.934783	0.884452
0.882514	0.835067	0.98415	0.731563	0.955932	0.736842	0.779528	0.957746	1	0.952381	0.814332	0.907407	0.857899	0.902262	0.800837	0.751178	0.717116	0.813433	0.62	0.758065	0.91358	0.868669
0.857678	0.808017	0.925344	0.74874	0.88253	0.777778	0.809917	0.923077	0.896552	1	0.922764	0.902141	0.78703	0.913177	0.828144	0.821978	0.791873	0.809701	0.808989	0.831325	0.955556	0.82193
0.794798	0.819996	0.882746	0.778075	0.868293	0.738535	0.79397	0.763889	0.964286	0.962264	0.820393	0.915829	0.845161	0.92129	0.807225	0.853556	0.741419	0.818182	0.906977	0.851064	0.919192	0.900641
0.847534	0.870562	0.895057	0.784257	0.889632	0.797753	0.882051	1	1	0.980392	0.804582	0.928358	0.814889	0.91396	0.723074	0.828096	0.710083	0.834615	0.955882	0.585366	0.960396	0.874683
0.768683	0.809753	0.900299	0.775821	0.877285	0.833333	0.771318	0.855422	1	0.965517	0.819512	0.880702	0.78132	0.8921	0.825874	0.802584	0.8875	0.725	0.897059	0.9	0.955556	0.840232
0.830645	0.862429	0.954969	0.799539	0.881773	0.753521	0.696959	0.862069	0.902439	0.943396	0.876321	0.898907	0.80511	0.880569	0.775989	0.844203	0.795086	0.839662	0.913043	0.84127	1	0.879839
0.827692	0.836376	0.769179	0.68481	0.920635	0.901639	0.634921	0.789474	0.966102	0.767442	0.869811	0.938462	0.863076	0.953033	0.725559	0.82483	0.866667	0.848606	0.833333	0.589744	0.967391	0.78275
0.839286	0.804922	0.9177	0.696292	0.918429	0.759494	0.781553	0.876712	0.821429	0.890625	0.847805	0.863291	0.841923	0.890858	0.703162	0.861911	0.632979	0.810213	0.84	0.762712	1	0.87795
0.888889	0.80575	0.88162	0.744135	0.880081	0.824454	0.855769	1	1	0.97619	0.911857	0.922252	0.81637	0.918926	0.795596	0.810056	0.675791	0.744841	0.966667	0.853659	0.932432	0.866093
0.80756	0.818431	0.931288	0.772645	0.86351	0.850029	0.694444	0.87931	1	0.90566	0.833	0.854286	0.77696	0.881513	0.78531	0.793765	0.740963	0.857664	0.746835	0.816901	0.741573	0.893043
0.878327	0.874294	0.857733	0.801142	0.908425	0.796948	0.80597	0.684211	1	0.849315	0.859016	0.933853	0.846845	0.906413	0.775014	0.647035	0.815476	0.765182	0.776119	0.83871	1	0.890299
0.933526	0.85194	0.844681	0.704795	0.907285	0.773006	0.844	0.87234	0.941176	0.936508	0.806613	0.876864	0.803371	0.957129	0.79035	0.842825	0.861702	0.707826	0.792683	0.873016	1	0.845341
0.847403	0.82774	0.91684	0.752874	0.824513	0.716763	0.869029	1	0.878049	0.8875	0.799814	0.871602	0.805173	0.926948	0.755457	0.836689	0.839711	0.87451	0.932432	0.726027	0.929412	0.903579
0.847107	0.875492	0.920207	0.810149	0.903941	0.89404	0.902954	0.703704	0.896552	0.923077	0.837067	0.880137	0.827872	0.880776	0.80417	0.844846	0.827218	0.784387	0.818182	0.792453	0.963415	0.889431
0.924623	0.840932	0.905622	0.768646	0.9022	0.824561	0.899194	0.833333	0.8	0.833333	0.850814	0.843416	0.821723	0.948605	0.75215	0.573178	0.881657	0.769517	0.768293	0.78125	1	0.872276
0.88	0.822873	0.922385	0.801759	0.933535	0.735714	0.909091	0.814815	0.958333	0.904762	0.87889	0.885373	0.78356	0.913004	0.811508	0.885514	0.743169	0.783437	0.924051	0.961538	0.931818	0.895264
0.847584	0.80123	0.895652	0.877223	0.92	0.892403	0.886256	0.77551	0.948718	1	0.820175	0.969178	0.794818	0.943905	0.789538	0.828263	0.844986	0.852399	0.897959	0.728261	0.932432	0.841845
0.825623	0.818196	0.856553	0.810075	0.900602	0.840909	0.899519	0.842105	0.902439	0.861111	0.841942	0.951724	0.800447	0.935294	0.717252	0.829843	0.821622	0.892857	0.890244	0.705882	0.965116	0.861699
0.855019	0.860607	0.943867	0.709497	0.837838	0.9	0.863454	0.979592	0.803279	0.873016	0.846247	0.886207	0.815068	0.89325	0.647134	0.83815	0.805195	0.8	0.7375	0.795455	0.975904	0.811805
0.809028	0.80792	0.876473	0.806126	0.856618	0.76114	0.854839	0.75	0.896552	0.95122	0.793555	0.966942	0.807842	0.938579	0.751338	0.857914	0.786672	0.804688	0.802469	0.827586	0.778846	0.824947
0.893004	0.832232	0.918554	0.779157	0.889849	0.836158	0.821256	1	0.941176	0.968254	0.882239	0.86714	0.840086	0.923591	0.754806	0.767699	0.848275	0.818365	0.626667	0.805556	0.92	0.821964
0.873563	0.875595	0.856481	0.842467	0.870892	0.901639	0.961722	0.689655	0.882353	0.91358	0.879426	0.870317	0.826041	0.892473	0.77225	0.7579	0.795637	0.812274	1	0.90411	0.890625	0.84964
0.875433	0.796807	0.908925	0.843421	0.900302	0.706294	0.691988	0.925926	0.756098	0.923077	0.887786	0.955326	0.825233	0.922535	0.854563	0.843424	0.853503	0.757911	0.627907	0.403226	0.78125	0.779287
0.891026	0.842745	0.87067	0.698909	0.894545	0.89759	0.870588	0.842105	0.882353	1	0.863845	0.82118	0.793312	0.950122	0.770444	0.857143	0.736486	0.791519	0.807229	0.641509	0.948454	0.882645
0.840796	0.862043	0.928509	0.783631	0.862791	0.720903	0.806374	1	0.807692	0.910256	0.908367	0.884146	0.798089	0.895483	0.827874	0.796646	0.777318	0.844885	0.791045	0.886792	0.940594	0.823332
0.921233	0.808312	0.866987	0.764583	0.909091	0.638364	0.876033	0.9	0.754098	0.835443	0.850044	0.886957	0.825675	0.928037	0.839522	0.876652	0.7932	0.748	0.83908	0.6125	1	0.861185
0.735955	0.832858	0.856415	0.878298	0.957143	0.900763	0.882927	0.918367	1	0.90625	0.894628	0.904918	0.876513	0.853521	0.788893	0.811283	0.765714	0.797834	0.853659	0.777778	1	0.900489
0.776119	0.839038	0.915929	0.724467	0.941423	0.888889	0.792498	0.666667	1	0.90625	0.879464	0.847769	0.866264	0.934126	0.738872	0.727823	0.833985	0.816092	0.953488	0.863014	0.954023	0.895607
0.791837	0.80767	0.878125	0.792362	0.834821	0.829268	0.768041	0.913793	0.948718	0.924528	0.868526	0.778539	0.8095	0.951087	0.79119	0.768362	0.905444	0.78491	0.621212	0.621951	1	0.8319
0.903614	0.83913	0.926421	0.834711	0.885856	0.895865	0.777778	0.877551	1	1	0.925	0.895385	0.837427	0.932026	0.757865	0.880841	0.868571	0.857143	0.717949	0.885057	1	0.796998
0.713333	0.846769	0.861909	0.828114	0.933333	0.870968	0.826901	0.734694	1	1	0.847674	0.885965	0.829556	0.922388	0.79727	0.89675	0.666667	0.822581	0.793651	0.84127	0.793814	0.82314
0.830409	0.85583	0.922323	0.842817	0.926174	0.802632	0.894819	NA	1	0.936508	0.884724	0.834228	0.865307	0.873987	0.79857	0.839034	0.757801	0.913725	0.7125	0.741573	0.971014	0.889233
0.777328	0.822347	0.894737	0.767425	0.913333	0.513434	0.866966	0.894737	0.95122	0.962264	0.867684	0.897238	0.841112	0.911795	0.800842	0.887473	0.767906	0.753623	0.821429	0.854167	0.855422	0.808907
0.890411	0.81509	0.908549	0.734375	0.857616	0.836158	0.777778	0.744681	0.934426	0.924528	0.914932	0.777262	0.836917	0.917582	0.798256	0.7629	0.72956	0.683274	0.793103	0.935484	0.955056	0.896384
0.870445	0.863404	0.896401	0.769854	0.848131	0.883333	0.75	1	1	0.923077	0.887789	0.870827	0.769587	0.864107	0.800568	0.798517	0.860215	0.830116	0.848101	0.910112	0.973333	0.851485
0.883041	0.843581	0.914771	0.830438	0.932773	0.781287	0.817021	0.871795	1	0.903226	0.809024	0.883905	0.806293	0.905061	0.72038	0.861635	0.801325	0.762197	0.823529	1	0.934783	0.794161
0.938312	0.836892	0.88832	0.774267	0.965318	0.75	0.754167	0.897959	0.911765	0.888889	0.874334	0.918159	0.824701	0.883348	0.785323	0.807963	0.745009	0.748175	0.911111	0.875	0.965909	0.924051
0.90991	0.85943	0.915254	0.76374	0.965714	0.762431	0.950249	0.959184	NA	0.97619	0.795983	0.878261	0.81798	0.925614	0.758162	0.818039	0.822785	0.784615	0.878788	0.797297	0.956989	0.866153
0.902439	0.812433	0.920355	0.777551	0.924342	0.788732	0.858264	0.928571	1	0.95122	0.775623	0.92481	0.811909	0.883302	0.729581	0.785714	0.673575	0.742973	0.695122	0.578125	1	0.850949
0.938567	0.829824	0.847543	0.657569	0.905109	0.874214	0.724571	0.861538	0.980769	0.84507	0.853219	0.931993	0.840961	0.915584	0.595643	0.887141	0.702531	0.87594	0.867647	0.8	1	0.865196
0.908714	0.840461	0.896835	0.744681	0.941176	0.849462	0.792203	0.815385	0.95122	1	0.813901	0.769648	0.833154	0.944849	0.768194	0.877193	0.856061	0.737037	0.957143	0.793103	0.953846	0.862176
0.872414	0.873434	0.933852	0.742453	0.899083	0.572464	0.864078	0.746032	0.926829	0.919355	0.88794	0.86165	0.835591	0.877645	0.767307	0.817882	0.872251	0.901288	0.710843	0.716981	0.931818	0.882114
0.862385	0.838103	0.868271	0.768116	0.900943	0.887218	0.85446	1	0.95082	0.827586	0.930279	0.79151	0.83356	0.896666	0.80869	0.889299	0.896552	0.798124	0.898305	0.676056	0.972222	0.902973
0.905405	0.829878	0.897238	0.787923	0.871111	0.66194	0.763736	1	0.866667	0.95122	0.767757	0.814935	0.853592	0.883454	0.738401	0.863014	0.853214	0.848249	0.538462	0.619048	0.939759	0.804962
0.851145	0.834219	0.893333	0.728622	0.896725	0.863354	0.855895	0.938776	0.926829	1	0.873077	0.778078	0.81722	0.86755	0.735127	0.819608	0.906667	0.8636	0.849315	0.942029	0.957746	0.842331
0.869416	0.860094	0.871477	0.70993	0.862963	0.77816	0.829897	0.928571	NA	0.902778	0.891209	0.824242	0.77837	0.929284	0.733023	0.807547	0.841808	0.848081	1	0.794118	0.963855	0.909649
0.817164	0.891993	0.883951	0.791759	0.925072	0.805369	0.801802	0.973684	1	0.924528	0.842958	0.817481	0.831885	0.935025	0.81768	0.871397	0.817106	0.816966	0.923077	0.958904	0.960396	0.856051
0.838006	0.843659	0.925104	0.795841	0.923313	0.815534	0.744681	0.949153	0.902439	0.948052	0.858156	0.812734	0.788573	0.910595	0.751942	0.80742	0.760479	0.871324	0.802469	0.642857	1	0.874613
0.866667	0.865723	0.89025	0.886438	0.929577	0.9	0.876847	1	0.733333	1	0.850505	0.87055	0.797309	0.940284	0.758488	0.899254	0.78097	0.811245	0.930233	0.917526	0.864583	0.767519
0.847826	0.858303	0.880922	0.75828	0.916388	0.697618	0.714494	0.947368	0.827586	0.96	0.890075	0.969945	0.836318	0.88447	0.775434	0.822581	0.880435	0.776119	0.911392	0.901408	0.91358	0.873465
0.843373	0.828539	0.90564	0.677725	0.906667	0.695689	0.809289	1	1	0.873239	0.853612	0.84984	0.808347	0.847725	0.840326	0.77326	0.806122	0.885284	0.883721	0.648148	0.933333	0.88676
0.731343	0.830373	0.889264	0.747557	0.858051	0.853399	0.875	0.948718	1	0.925926	0.81262	0.910769	0.828327	0.922642	0.793724	0.846305	0.852564	0.863158	0.768116	0.64557	0.904762	0.836268
0.839506	0.830988	0.865207	0.856049	0.898551	0.856173	0.890411	0.958333	1	0.873016	0.893432	0.950292	0.795429	0.912118	0.721256	0.66878	0.86755	0.841699	0.95	0.619048	1	0.877311
0.792952	0.891405	0.823879	0.786462	0.948529	0.776732	0.884058	0.910448	0.714286	1	0.835317	0.79021	0.815921	0.867873	0.804482	0.848276	0.715296	0.660424	0.823529	0.775	0.957447	0.822055
0.81592	0.822713	0.911065	0.759494	0.883408	0.90303	0.797872	0.9	1	0.788235	0.793167	0.916955	0.809384	0.937023	0.77329	0.728543	0.811429	0.830189	0.802469	0.855422	0.977528	0.824885
0.861183	0.812706	0.893305	0.692879	0.822086	0.91791	0.77503	0.538462	1	1	0.911873	0.872727	0.731459	0.848182	0.795322	0.85439	0.893491	0.854325	0.838235	0.773196	0.9375	0.871115
0.844444	0.870278	0.86049	0.696928	0.9	0.872611	0.841808	0.857143	0.926829	0.863014	0.862486	0.865789	0.848736	0.866352	0.75002	0.773431	0.906977	0.881226	0.727273	0.622642	1	0.792675
0.87218	0.849273	0.943529	0.81088	0.926471	0.771863	0.872549	0.870968	0.733333	0.927536	0.898065	0.93634	0.798035	0.905805	0.762302	0.865169	0.855422	0.906015	0.721519	0.858974	1	0.838573
0.848708	0.828369	0.868538	0.769724	0.893333	0.75	0.82684	0.894737	0.882353	1	0.865865	0.788078	0.831571	0.92802	0.837894	0.814583	0.864706	0.794574	0.795455	0.65	0.893617	0.908517
0.810997	0.868471	0.902697	0.758647	0.832714	0.843284	0.803949	0.877551	1	1	0.798462	0.939153	0.845764	0.94152	0.840303	0.80809	0.704391	0.893443	0.739726	0.747126	1	0.874444
0.887283	0.787199	0.897281	0.593616	0.894459	0.671804	0.89899	1	1	0.923077	0.818557	0.841837	0.84358	0.929844	0.815616	0.841492	0.774951	0.64737	0.609195	0.47541	0.972603	0.854497
0.8125	0.848029	0.887975	0.796035	0.921875	0.812903	0.844828	0.915493	0.843137	0.936508	0.922981	0.786765	0.818245	0.806701	0.727589	0.857143	0.75	0.796	0.78481	0.794521	0.981132	0.87743
0.838951	0.819702	0.902439	0.794853	0.903756	0.776	0.895172	0.794872	0.857143	0.861111	0.891371	0.9	0.836209	0.941431	0.825433	0.865854	0.839155	0.838298	0.837838	0.852273	0.910112	0.890777
0.889655	0.814624	0.912888	0.844841	0.900662	0.839848	0.757603	0.736842	1	0.949153	0.812753	0.865517	0.822601	0.919208	0.800206	0.873684	0.864865	0.75	0.882353	0.676056	0.95122	0.858203
0.836066	0.824618	0.905355	0.70922	0.877285	0.84472	0.915454	0.928571	0.647059	0.904762	0.874046	0.918841	0.818134	0.882559	0.791233	0.783478	0.753084	0.80315	0.860465	0.707317	0.968085	0.837974
0.890459	0.81628	0.915929	0.761372	0.905775	0.6904	0.81405	0.851852	0.960784	0.943396	0.912957	0.904025	0.816926	0.952282	0.772118	0.817647	0.872257	0.636671	0.972973	0.811765	0.869565	0.867031
0.844221	0.859282	0.86095	0.771852	0.864458	0.826446	0.821256	1	1	0.87013	0.808342	0.853659	0.838893	0.880866	0.754948	0.890411	0.852632	0.857692	0.84	0.703704	0.90099	0.80687
0.839744	0.800917	0.875137	0.789332	0.945122	0.763281	0.834025	1	1	0.87013	0.827922	0.89696	0.827786	0.901099	0.771258	0.776892	0.85431	0.743682	0.847059	0.716216	0.901235	0.796107
0.862832	0.808552	0.91498	0.769617	0.918519	0.881579	0.91866	0.851852	1	0.965517	0.934605	0.946139	0.822298	0.909766	0.75874	0.872093	0.85443	0.781609	0.818182	0.823529	0.918919	0.814988
0.864662	0.845503	0.900862	0.699938	0.844944	0.749342	0.808722	0.904762	1	0.923077	0.894934	0.92233	0.819744	0.870404	0.887558	0.815642	0.789299	0.707317	0.706667	0.625	1	0.826531
0.809677	0.82459	0.820088	0.79068	0.865385	0.766917	0.779195	0.909091	1	0.90625	0.888	0.877023	0.852451	0.889785	0.766132	0.837395	0.830688	0.798535	0.747126	0.658537	1	0.872449
0.789474	0.832638	0.906681	0.732875	0.840731	0.761905	0.924528	0.925926	1	0.936508	0.772523	0.739612	0.841808	0.872663	0.78679	0.782986	0.592254	0.820296	0.851351	0.870968	0.771429	0.841176
0.71028	0.818774	0.863025	0.716498	0.929012	0.833333	0.849802	0.857143	1	0.861111	0.882812	0.880886	0.792094	0.937751	0.750325	0.856757	0.799279	0.833948	0.741573	0.47619	0.888889	0.859049
0.789773	0.835184	0.96119	0.81202	0.920398	0.773973	0.830382	0.897959	NA	0.932203	0.86645	0.799517	0.859684	0.902778	0.798402	0.799197	0.785161	0.765311	0.838235	0.650794	0.864583	0.829475
0.839695	0.800197	0.855925	0.802547	0.905759	0.989362	0.858238	0.842105	0.931034	1	0.872763	0.877483	0.83578	0.911862	0.828829	0.848534	0.835142	0.860714	0.951807	0.641509	0.842697	0.829932
0.818792	0.900092	0.855088	0.783913	0.907895	0.838509	0.82439	0.753247	0.931034	0.849315	0.770204	0.898039	0.809257	0.950962	0.775395	0.848806	0.808557	0.774715	0.746667	0.62963	0.966292	0.843121
0.872222	0.865659	0.895485	0.737231	0.860294	0.823805	0.789272	0.851852	0.878049	0.882353	0.867444	0.789346	0.771367	0.860933	0.796906	0.795666	0.772291	0.797462	0.775	0.765432	1	0.868545
0.817814	0.827861	0.946371	0.746421	0.942492	0.903846	0.880055	0.925926	1	0.965517	0.820982	0.860294	0.854177	0.874361	0.781518	0.761557	0.874856	0.727696	0.835294	0.691358	0.830189	0.87055
0.871212	0.888915	0.926454	0.788419	0.832924	0.757576	0.665447	0.897436	1	0.72449	0.834186	0.825967	0.856448	0.921772	0.686351	0.857143	0.831461	0.76	0.804598	0.987952	1	0.8771
0.920139	0.83738	0.927552	0.689609	0.907348	0.67645	0.920421	NA	0.964286	0.951613	0.804327	0.928161	0.808349	0.911385	0.810182	0.853825	0.815029	0.785714	0.936842	0.676056	0.875	0.869493
0.914286	0.849717	0.848965	0.836716	0.971074	0.834632	0.792259	0.945205	0.74359	0.902778	0.854369	0.933798	0.845006	0.876004	0.810611	0.828877	0.779006	0.818519	0.716049	0.792453	0.987805	0.846951
0.926316	0.867507	0.885093	0.751082	0.89426	0.833103	0.875	0.940299	0.923077	0.936508	0.829822	0.879257	0.822379	0.940092	0.738318	0.856153	0.723926	0.679245	0.865169	0.680556	0.94	0.92517
0.821317	0.833532	0.886214	0.76382	0.84375	0.932584	0.804858	0.794872	0.8	0.888889	0.874765	0.950207	0.812405	0.948954	0.766355	0.750881	0.769721	0.747368	0.75	0.935484	0.88764	0.835218
0.784257	0.84756	0.94371	0.812222	0.891304	0.754967	0.911765	0.791667	0.785714	1	0.876354	0.880734	0.805807	0.935294	0.841141	0.829569	0.753769	0.742742	0.521127	0.943182	1	0.867865
0.735465	0.801945	0.951128	0.81704	0.929319	0.682075	0.816143	0.973684	0.876923	0.771084	0.807442	0.855769	0.832311	0.923822	0.738403	0.82549	0.775148	0.837736	0.925	0.759494	0.85	0.822315
0.858871	0.846996	0.940895	0.770172	0.795511	0.769699	0.854167	0.857143	1	0.952381	0.846782	0.90785	0.877672	0.923324	0.801718	0.729833	0.763441	0.732852	0.810345	0.650794	0.96875	0.899533
0.878049	0.879007	0.889138	0.823486	0.908759	0.814815	0.834356	0.657895	0.866667	0.95122	0.873362	0.855954	0.821187	0.903934	0.695406	0.803915	0.714286	0.690647	0.813953	0.790123	1	0.906379
0.731518	0.821918	0.900621	0.763121	0.893773	0.928571	0.898148	1	NA	0.90625	0.776062	0.859944	0.857017	0.88175	0.756505	0.78594	0.785714	0.65701	0.955056	0.913043	0.987952	0.854069
0.862348	0.821223	0.847668	0.803787	1	0.736842	0.908213	0.925926	0.791667	0.952381	0.892456	0.864023	0.841787	0.906395	0.819246	0.844538	0.745665	0.840741	0.746032	0.796875	1	0.840264
0.873134	0.824849	0.897924	0.803326	0.868421	0.708075	0.727092	0.589286	0.903846	0.95122	0.871739	0.802885	0.824683	0.909091	0.742858	0.904666	0.849954	0.679104	0.875	0.792208	0.987952	0.885538
0.837104	0.840129	0.873432	0.787456	0.897059	0.839286	0.954545	0.846154	1	1	0.810505	0.874233	0.805188	0.928352	0.789931	0.701862	0.795455	0.879032	0.922222	0.962963	0.875	0.880692
0.852349	0.811634	0.928105	0.725725	0.903654	0.791946	0.833265	0.894737	1	0.935484	0.86758	0.809524	0.821531	0.893296	0.765135	0.832891	0.774834	0.778229	0.813953	0.724138	1	0.906758
0.939623	0.836217	0.87238	0.788263	0.895487	0.751724	0.869863	0.896552	1	0.943396	0.900871	0.875312	0.818911	0.854808	0.756943	0.706202	0.839196	0.809187	0.797619	0.822581	0.894118	0.874813
0.865	0.814895	0.871221	0.769114	0.858469	0.811361	0.855183	1	0.8	0.941176	0.879447	0.864	0.828712	0.946619	0.764566	0.863296	0.880829	0.877863	0.848837	0.525	0.969697	0.82612
0.757895	0.820084	0.953165	0.763514	0.868715	0.888889	0.883721	0.93617	1	0.887324	0.912371	0.878788	0.796917	0.907834	0.819298	0.849222	0.868421	0.87747	0.7375	0.7375	0.987805	0.866337
0.87013	0.838925	0.89523	0.763081	0.922794	0.69748	0.913706	0.846154	0.960784	0.887324	0.88392	0.892566	0.827292	0.940705	0.771555	0.805387	0.780818	0.912134	0.506024	0.785714	0.939024	0.801575
0.846154	0.818162	0.850267	0.781609	0.907162	0.927711	0.874372	0.938776	0.926829	0.790698	0.839806	0.869863	0.852029	0.927544	0.750142	0.737558	0.689266	0.826109	0.779221	0.83908	0.914894	0.924121
0.923077	0.81559	0.933801	0.809778	0.865116	0.688406	0.827423	1	0.857143	0.873418	0.876712	0.814554	0.795347	0.881404	0.724699	0.866808	0.84153	0.711027	0.725275	0.910256	1	0.845327
0.866667	0.879447	0.8567	0.790995	0.924171	0.794872	0.744531	0.710526	0.928571	0.952381	0.818462	0.873529	0.828358	0.888145	0.727838	0.773585	0.859756	0.80303	0.68	0.985915	1	0.842795
0.806931	0.882498	0.822201	0.74602	0.922794	0.708333	0.944681	0.836735	1	0.873239	0.885216	0.784653	0.814234	0.912959	0.859088	0.877712	0.842266	0.683888	0.804878	0.82716	1	0.860016
0.806818	0.839457	0.927381	0.840395	0.903974	0.843284	0.8	0.957746	1	0.82716	0.819724	0.946176	0.827958	0.880952	0.783389	0.870246	0.718919	0.819807	0.925373	0.795455	1	0.845199
0.89701	0.853814	0.86255	0.799336	0.86423	0.792899	0.832512	0.820513	0.985294	1	0.830303	0.900641	0.80673	0.885775	0.753623	0.848767	0.803681	0.792453	0.968421	0.863014	0.896552	0.860392
0.765	0.786891	0.921	0.836373	0.892045	0.745718	0.821106	1	1	0.887324	0.900826	0.892386	0.81437	0.91042	0.705528	0.772	0.884393	0.729581	0.895349	0.463415	0.959184	0.800199
0.786802	0.839321	0.865364	0.774236	0.911765	0.783019	0.856489	0.836735	0.794872	0.851852	0.82384	0.75	0.849075	0.933023	0.858121	0.821192	0.725076	0.865248	0.714286	0.796875	0.901235	0.897817
0.907216	0.850596	0.945776	0.801298	0.911111	0.717777	0.787333	0.877551	1	0.890625	0.871958	0.849423	0.809746	0.921053	0.768536	0.812224	0.755794	0.802239	0.909091	0.809524	0.882979	0.834175
0.84083	0.796455	0.897595	0.817797	0.915094	0.905172	0.790419	1	0.923077	0.943396	0.904762	0.849275	0.846719	0.854754	0.773626	0.835017	0.755556	0.869984	0.935484	0.924528	0.890244	0.87218
0.788571	0.833015	0.872682	0.723064	0.921788	0.732026	0.75	0.925926	0.882353	0.95122	0.889009	0.879678	0.877107	0.866265	0.766675	0.864802	0.828125	0.834008	0.865169	0.821918	0.864078	0.835897
0.839286	0.868855	0.88335	0.780325	0.883041	0.759644	0.932584	0.791667	1	0.936508	0.83145	0.796562	0.840845	0.91281	0.784596	0.859551	0.871166	0.878267	0.915254	0.555556	0.894737	0.888442
0.813333	0.829653	0.93368	0.77607	0.912134	0.711111	0.830606	0.461538	0.934426	0.888889	0.903738	0.837093	0.829762	0.842727	0.772434	0.817264	0.895954	0.701493	0.729412	0.548387	0.876543	0.820637
0.74359	0.823489	0.909912	0.759545	0.919708	0.820281	0.777778	0.875	1	0.968254	0.851423	0.882353	0.854341	0.85216	0.848065	0.834275	0.82659	0.896414	0.608108	0.802817	0.877778	0.838843
0.885993	0.852813	0.884176	0.724866	0.900332	0.805776	0.702315	0.846154	1	NA	0.802313	0.818182	0.847188	0.928775	0.749285	0.900744	0.790055	0.867424	0.756098	0.807229	1	0.774684
0.914815	0.807399	0.899646	0.723991	0.906915	0.640288	0.888412	0.82	0.928571	0.935484	0.841741	0.784367	0.840244	0.909761	0.850584	0.738106	0.814208	0.773946	0.746835	0.885057	0.959459	0.822656
0.836	0.835995	0.921225	0.683616	0.900943	0.874074	0.830986	0.87931	1	0.943396	0.827362	0.833876	0.785089	0.928023	0.796669	0.870293	0.766062	0.886649	0.693333	0.586207	0.918919	0.882301
0.793522	0.809267	0.910451	0.752243	0.897281	0.821429	0.911765	0.763158	0.758621	1	0.943935	0.817942	0.818621	0.872401	0.799004	0.896761	0.78836	0.754271	0.855422	0.862745	0.960396	0.803404
0.820069	0.867214	0.895322	0.796137	0.875354	0.716216	0.777778	0.868421	1	1	0.830431	0.932106	0.868612	0.868668	0.772271	0.8	0.758794	0.862319	0.911392	0.643678	0.988764	0.815972
0.910217	0.818967	0.902263	0.771888	0.913165	0.770958	0.731225	0.87234	0.972603	0.873239	0.851707	0.860182	0.847543	0.943148	0.769031	0.705656	0.948052	0.730612	0.60274	0.881356	0.896104	0.886608
0.955102	0.853497	0.886441	0.734423	0.85879	0.806452	0.789474	0.925926	NA	1	0.87925	0.877604	0.850591	0.928134	0.759408	0.769013	0.683497	0.761317	0.75	0.716981	0.955556	0.858179
0.886364	0.825876	0.897049	0.829364	0.923841	0.791062	0.83691	0.921053	0.960784	0.859155	0.821256	0.756746	0.83694	0.909994	0.826385	0.75813	0.811725	0.784753	0.916667	0.830508	0.930556	0.821429
0.921053	0.874621	0.870826	0.852436	0.927083	0.859813	0.849197	0.973684	0.933333	0.943396	0.910331	0.908108	0.838363	0.877545	0.798416	0.834	0.726257	0.808765	0.816092	0.679012	0.902439	0.784287
0.925926	0.838447	0.922892	0.80872	0.926421	0.929936	0.722689	0.708333	1	0.951613	0.817035	0.91954	0.835315	0.913296	0.778102	0.92779	0.827778	0.772132	0.876712	0.6875	0.987654	0.799225
0.905844	0.816975	0.918828	0.763265	0.920732	0.827815	0.941892	0.964912	0.896552	0.949153	0.907801	0.891966	0.821169	0.87286	0.805986	0.801217	0.781915	0.858448	0.80597	0.971014	0.873563	0.894118
0.924107	0.854083	0.890963	0.770108	0.896476	0.895522	0.833739	0.846154	1	0.773196	0.853521	0.806533	0.86744	0.909715	0.792487	0.752	0.800548	0.74502	0.814815	0.942029	0.905263	0.853112
0.937282	0.822441	0.896719	0.772048	0.908333	0.69403	0.902542	0.795918	0.875	0.924051	0.921111	0.907314	0.744059	0.920252	0.757185	0.78119	0.863231	0.752852	0.791209	0.857143	0.9625	0.910607
0.842541	0.875081	0.895973	0.798191	0.92068	0.839792	0.848837	0.848485	0.942029	0.887097	0.908418	0.824781	0.859297	0.906936	0.811045	0.799118	0.686813	0.693941	0.76087	0.538462	0.95122	0.807131
0.88	0.84107	0.911111	0.830485	0.855967	0.807453	0.772908	0.962963	0.714286	1	0.754296	0.83038	0.790053	0.942186	0.724323	0.841918	0.833388	0.862963	0.9375	0.746479	0.686275	0.838337
0.825279	0.842094	0.925234	0.724091	0.920792	0.611239	0.837989	0.857143	1	0.869565	0.906494	0.855769	0.820174	0.911927	0.773932	0.824285	0.872928	0.67658	0.766234	0.7375	0.88	0.866667
0.787313	0.850532	0.905195	0.798675	0.829431	0.676259	0.796296	0.857143	0.942308	1	0.823417	0.83792	0.850422	0.948734	0.809415	0.875752	0.874528	0.851398	0.6875	0.813187	0.94	0.857143
0.796774	0.845572	0.914071	0.706219	0.908854	0.80223	0.859924	0.711864	0.923077	1	0.86933	0.947883	0.809678	0.903061	0.790207	0.830803	0.757143	0.742537	0.726027	0.655172	0.863158	0.896644
0.771144	0.862586	0.954286	0.745098	0.899666	0.786885	0.873239	0.877551	0.926829	1	0.839729	0.875	0.814618	0.869499	0.805266	0.806854	0.720987	0.674549	0.897436	0.714286	0.931034	0.900682
0.872951	0.807968	0.916759	0.749248	0.92674	0.745614	0.862434	0.921053	1	0.873239	0.871386	0.935897	0.792743	0.924238	0.768274	0.93159	0.722826	0.893536	0.918367	0.980392	0.90625	0.862923
0.801187	0.816935	0.864183	0.760755	0.898172	0.752	0.940762	0.827586	1	0.942029	0.862765	0.848485	0.824591	0.913945	0.771341	0.804979	0.785714	0.855319	0.906667	0.830189	0.954545	0.835232
0.857678	0.847126	0.929746	0.799867	0.853786	0.704225	0.764192	0.74359	0.97561	0.927536	0.803871	0.855191	0.806637	0.875116	0.794612	0.860215	0.765625	0.861004	0.821918	0.731707	0.878049	0.827532
0.857143	0.823893	0.924588	0.770161	0.823404	0.746038	0.793958	0.844828	0.878049	0.932203	0.853398	0.95935	0.851417	0.939422	0.772303	0.769517	0.910714	0.809524	0.696629	0.764706	0.917526	0.816535
0.844985	0.792459	0.826382	0.828861	0.870056	0.750461	0.869159	0.791045	0.714286	1	0.868186	0.834646	0.79919	0.904031	0.86881	0.869748	0.836601	0.935115	0.744186	0.84507	0.876404	0.892938
0.850694	0.842196	0.932275	0.716625	0.966292	0.826174	0.90625	0.833333	0.733333	1	0.852343	0.869301	0.832032	0.818662	0.791667	0.862445	0.8	0.729501	0.931507	0.806818	0.876289	0.831028
0.745665	0.862441	0.886836	0.818361	0.89527	0.784314	0.800866	0.628571	1	0.844156	0.850093	0.908824	0.833811	0.905232	0.840099	0.831826	0.812183	0.825371	0.761905	0.630137	0.939394	0.935747
0.785425	0.853355	0.916865	0.727273	0.880368	0.839286	0.646226	0.797468	NA	0.761905	0.902364	0.92236	0.756219	0.878851	0.765616	0.815602	0.730263	0.791489	0.847458	0.805556	1	0.854484
0.907121	0.853587	0.907754	0.777139	0.910377	0.8	0.855019	0.850746	0.948718	1	0.897143	0.917582	0.811423	0.903678	0.776085	0.80717	0.699454	0.806324	0.787234	0.904762	0.907407	0.873422
0.833887	0.823854	0.926829	0.814751	0.891975	0.731745	0.837321	0.863014	1	1	0.880463	0.858311	0.877559	0.87666	0.860149	0.814654	0.746753	0.668843	0.910448	0.861111	0.910112	0.847791
0.897727	0.849638	0.863107	0.775273	0.910596	0.862903	0.916991	0.692308	NA	0.941176	0.807537	0.651741	0.762275	0.932039	0.822291	0.756784	0.768041	0.683206	0.777778	0.619048	0.977528	0.930233
0.899654	0.833669	0.853854	0.789757	0.867797	0.909091	0.732706	0.789474	1	1	0.864619	0.872289	0.820967	0.836937	0.810445	0.809524	0.763314	0.932199	0.758621	0.666667	0.902439	0.848679
0.862573	0.793528	0.881663	0.748753	0.92378	0.842424	0.649289	0.877551	1	0.95122	0.929916	0.918699	0.820386	0.919635	0.760651	0.694654	0.844221	0.845188	0.855556	0.980392	0.925532	0.899912
0.79375	0.831944	0.902685	0.774033	0.941392	0.837928	0.800439	0.847458	0.843137	0.929577	0.927495	0.885154	0.816111	0.937778	0.782605	0.783181	0.829114	0.642378	0.902439	1	0.905263	0.889493
0.92	0.867593	0.950252	0.708626	0.918539	0.761182	0.885417	0.971429	0.871795	0.95122	0.89375	0.821429	0.810679	0.913828	0.75618	0.794118	0.80117	0.659901	0.729412	0.817073	0.873239	0.871708
0.87156	0.835366	0.960875	0.723067	0.968652	0.835616	0.807175	0.864407	0.758621	0.919355	0.84985	0.89404	0.814885	0.904671	0.790619	0.84435	0.810256	0.723735	0.975	0.805556	0.884615	0.851155
0.809917	0.856458	0.926946	0.74569	0.936937	0.662252	0.944784	0.904762	0.961538	0.907407	0.834718	0.779841	0.84662	0.924004	0.786016	0.855374	0.850649	0.799228	0.831325	0.566038	1	0.873049
0.843373	0.781429	0.904762	0.741242	0.896667	0.7354	0.782869	0.925926	0.947368	0.965517	0.826698	0.86225	0.837715	0.885781	0.841144	0.853659	0.798878	0.874539	0.8625	0.726027	0.916667	0.859511
0.824627	0.803116	0.87441	0.75473	0.913043	0.922186	0.930851	0.617021	1	0.927536	0.81676	0.936782	0.797733	0.87405	0.787089	0.825342	0.725275	0.80303	0.896552	0.792683	0.921569	0.863224
0.91195	0.83966	0.87379	0.751311	0.897059	0.692377	0.791323	0.924242	0.95082	0.813953	0.881053	0.917312	0.838499	0.896378	0.744386	0.764937	0.83432	0.884236	0.879518	0.741573	0.840426	0.817172
0.788679	0.882206	0.897065	0.836563	0.917981	0.801325	0.797328	0.92	1	0.891892	0.862694	0.884273	0.849524	0.94419	0.810725	0.822642	0.749359	0.752498	0.74359	0.652778	0.907407	0.813573
0.881633	0.794521	0.9204	0.696505	0.878788	0.90678	0.814496	1	0.853659	1	0.825079	0.914179	0.818948	0.89372	0.737029	0.802548	0.736264	0.788145	0.628205	0.740741	0.968085	0.857261
0.945946	0.831374	0.901379	0.744005	0.890141	0.878981	0.786151	0.762712	0.921569	0.943396	0.773946	0.827586	0.860528	0.923015	0.771377	0.773709	0.884615	0.892116	0.835616	0.882353	0.90625	0.806222
0.771218	0.837391	0.945115	0.734551	0.913158	0.873286	0.816206	0.968254	NA	0.888889	0.871359	0.878049	0.810913	0.872811	0.722628	0.80053	0.761111	0.711462	0.708861	0.746032	0.777778	0.915771
0.797945	0.839658	0.888889	0.752915	0.903974	0.875	0.821361	0.714286	0.882353	0.95122	0.823955	0.848276	0.882083	0.90595	0.806651	0.871886	0.874762	0.756863	0.8125	0.603175	0.954545	0.904909
0.888393	0.833091	0.885489	0.846768	0.937322	0.830519	0.785883	0.842105	1	0.962264	0.810395	0.809651	0.814213	0.897335	0.78844	0.861998	0.763736	0.747788	0.752809	0.87013	0.896907	0.855895
0.823009	0.861117	0.898266	0.801924	0.927536	0.831325	0.768421	0.703704	0.864407	0.968254	0.849241	0.943243	0.839283	0.960452	0.740577	0.823236	0.757007	0.646759	0.793103	0.847059	0.947917	0.848014
0.901887	0.792514	0.914489	0.807692	0.895833	0.728444	0.804074	0.75	1	0.90566	0.885202	0.836585	0.79024	0.912961	0.819607	0.842767	0.765363	0.859558	0.880597	0.752941	1	0.832271
0.836066	0.827147	0.867084	0.80995	0.90301	0.899938	0.836283	0.898305	1	0.890411	0.930594	0.841935	0.85334	0.892115	0.794295	0.757246	0.707602	0.781513	0.793103	0.896104	0.969697	0.877768
0.786325	0.82476	0.954357	0.736958	0.917492	0.782946	0.921951	0.923077	0.846154	0.90566	0.879088	0.917355	0.858149	0.88429	0.809481	0.789823	0.828729	0.836758	0.846154	0.901961	0.924731	0.811278
0.869347	0.800462	0.922986	0.834068	0.893229	0.895954	0.85641	0.666667	1	0.929577	0.722906	0.826446	0.838008	0.893361	0.829476	0.82243	0.736264	0.818182	0.933333	0.870968	0.945946	0.891144
0.833948	0.812374	0.886975	0.744764	0.896226	0.664596	0.818653	0.692308	1	0.935484	0.841973	0.912696	0.863111	0.914328	0.764297	0.834058	0.874636	0.804086	0.696203	0.689189	0.962963	0.832717
0.885609	0.801139	0.927209	0.762071	0.946488	0.643466	0.79902	0.940299	NA	0.901639	0.867905	0.94342	0.785119	0.914414	0.771439	0.840807	0.694737	0.79771	0.878788	0.583333	0.872549	0.84022
0.868056	0.818951	0.921533	0.801858	0.902116	0.902985	0.79703	1	0.897436	0.904762	0.792683	0.860759	0.837801	0.939205	0.747249	0.857418	0.839034	0.667925	0.783784	0.735849	1	0.887083
0.883929	0.860524	0.916294	0.761797	0.853786	0.848485	0.775515	0.957447	0.892857	0.965517	0.828598	0.921212	0.818858	0.919679	0.801077	0.856631	0.895604	0.737888	0.5875	0.71875	0.977273	0.895811
0.793939	0.777593	0.900943	0.746863	0.840085	0.816667	0.696185	0.714286	0.897436	0.941176	0.75835	0.812493	0.825736	0.881531	0.770614	0.91423	1	0.847806	0.829545	0.691358	0.944444	0.823529
0.946721	0.826521	0.881517	0.813383	0.908879	0.776316	0.85646	0.898734	1	0.90625	0.889623	0.858006	0.819473	0.921946	0.837756	0.704183	0.777778	0.746094	0.706897	0.887097	0.9625	0.917966
0.813665	0.785454	0.873697	0.792642	0.85755	0.755245	0.884414	0.760563	0.902439	0.863636	0.827551	0.874598	0.8274	0.923396	0.745877	0.800727	0.847682	0.80292	0.793478	0.739726	0.8625	0.803042
0.864865	0.82869	0.861119	0.705126	0.890411	0.786325	0.801018	0.703704	0.8	1	0.884371	0.840909	0.861795	0.863278	0.771726	0.887417	0.856322	0.820312	0.946237	0.611111	0.925926	0.9062
0.842466	0.824831	0.897877	0.803116	0.948478	0.782814	0.873626	0.710526	1	0.802469	0.813485	0.926107	0.851227	0.89866	0.792964	0.86657	0.828283	0.780378	0.8	0.740741	0.814815	0.870075
0.938525	0.822338	0.941787	0.80146	0.920228	0.723077	0.887218	0.892308	0.95082	0.95122	0.816651	0.939314	0.812128	0.865843	0.790064	0.765681	0.707317	0.765182	0.880597	0.542169	0.981481	0.858162
0.86	0.801032	0.857143	0.750178	0.841689	0.960347	0.840183	1	0.807692	0.887324	0.901685	0.920489	0.841548	0.867769	0.80682	0.798125	0.834254	0.69156	0.743902	0.655172	0.977273	0.825535
0.807829	0.851215	0.854917	0.66277	0.849383	0.787468	0.850779	0.966102	0.95122	0.969231	0.859898	0.88746	0.846122	0.923721	0.751387	0.891933	0.783458	0.750476	0.768421	0.929577	0.975904	0.889439
0.789474	0.826601	0.836425	0.770907	0.888631	0.738562	0.742857	0.714286	1	0.941176	0.804247	0.840256	0.791294	0.945312	0.789001	0.895561	0.927311	0.765226	0.761194	0.802469	0.97619	0.848263
0.948148	0.84523	0.884216	0.76004	0.887324	0.804688	0.796296	1	0.769231	0.921875	0.849858	0.889267	0.827831	0.943457	0.847231	0.805252	0.731884	0.832	0.972603	0.729167	0.96875	0.923903
0.915789	0.813727	0.889328	0.730886	0.916149	0.807143	0.855679	0.849315	0.941176	0.8625	0.855641	0.812207	0.799133	0.93617	0.771205	0.851224	0.77488	0.818533	0.741176	0.738095	0.918605	0.842809
0.927711	0.818784	0.879121	0.777778	0.86911	0.884615	0.702781	0.921053	0.943662	0.790698	0.827709	0.833856	0.825559	0.939196	0.832734	0.84778	0.737896	0.852273	0.770115	0.857143	0.939394	0.880973
0.861423	0.828738	0.944625	0.812299	0.910217	0.853379	0.81768	0.877551	0.970588	0.75	0.904123	0.874618	0.802133	0.844858	0.819495	0.877083	0.827867	0.771148	0.722222	0.833333	0.823529	0.826975
0.761062	0.813069	0.927752	0.795848	0.883721	0.934066	0.825688	1	1	1	0.871393	0.863095	0.833065	0.87527	0.770472	0.856842	0.86802	0.857168	0.813953	0.863014	0.852632	0.845199
0.794425	0.843243	0.849728	0.793079	0.896226	0.741399	0.931911	0.784615	0.6	0.941176	0.876995	0.920415	0.861298	0.917448	0.807677	0.754728	0.836158	0.869416	0.848101	0.66129	0.902778	0.886222
0.777159	0.797526	0.954333	0.805689	0.880878	0.869231	0.733881	0.881356	0.827586	0.941176	0.871046	0.807775	0.839277	0.834526	0.786943	0.770021	0.842182	0.692692	0.753086	0.791667	0.896907	0.846354
0.855491	0.831715	0.885463	0.772759	0.869301	0.776119	0.760218	0.814815	1	0.941176	0.775428	0.91831	0.864906	0.885325	0.738216	0.678571	0.734056	0.895911	0.909091	0.758621	1	0.814812
0.74183	0.88595	0.909671	0.800664	0.941176	0.728957	0.833333	1	0.707317	1	0.860899	0.886207	0.841493	0.874213	0.784191	0.755859	0.753012	0.671429	0.974026	0.864407	0.930693	0.860662
0.787755	0.855518	0.906826	0.779518	0.805687	0.713287	0.752475	0.714286	0.807692	0.752941	0.874669	0.873112	0.781745	0.955943	0.838273	0.882883	0.794286	0.821561	0.864407	0.929577	0.87234	0.81369
0.642254	0.89421	0.89977	0.659919	0.926316	0.843137	0.829268	0.892857	0.803922	0.960784	0.804754	0.92145	0.82545	0.896082	0.78643	0.827676	0.801205	0.858779	0.969697	0.904762	0.985915	0.780488
0.725694	0.864348	0.916501	0.750593	0.843552	0.825175	0.829167	0.931034	0.8	0.932203	0.795756	0.91689	0.827595	0.906774	0.789593	0.865828	0.837838	0.818841	0.654321	0.804124	1	0.776917
0.883408	0.804753	0.917323	0.702873	0.910299	0.807143	0.961702	0.9	0.923077	0.95122	0.784553	0.847936	0.816309	0.919305	0.759231	0.858911	0.721249	0.789663	0.764706	0.84127	0.938776	0.865672
0.877551	0.860546	0.905462	0.80112	0.879599	0.708609	0.963683	0.857143	1	0.924528	0.893028	0.809524	0.783847	0.936581	0.782415	0.884232	0.619383	0.826909	0.686047	0.863636	1	0.888441
0.722741	0.828827	0.907341	0.754832	0.847291	0.790635	0.866071	NA	0.853659	0.890625	0.860204	0.845144	0.851352	0.937327	0.840434	0.858473	0.804996	0.823741	1	0.935065	0.880435	0.893987
0.801498	0.824532	0.916314	0.796562	0.877743	0.80303	0.762332	0.844828	1	0.847059	0.794227	0.763005	0.806638	0.89781	0.830536	0.910359	0.871982	0.714134	0.651163	0.714286	0.911111	0.845894
0.891239	0.835825	0.9069	0.818104	0.82392	0.945578	0.818452	0.820513	0.923077	0.965517	0.821675	0.843284	0.818182	0.895246	0.786691	0.916814	0.823077	0.761364	0.623377	1	0.972222	0.904167
0.879245	0.807412	0.919911	0.865633	0.957143	0.805999	0.730469	0.851852	0.897436	0.897436	0.856719	0.838631	0.832873	0.868726	0.769077	0.77944	0.715777	0.760684	0.7	0.919355	0.919192	0.788235
0.791531	0.801032	0.884825	0.74599	0.894161	0.811668	0.754025	0.881356	0.714286	1	0.880926	0.824062	0.821055	0.957171	0.709432	0.788509	0.846201	0.787259	0.784946	0.586207	0.985915	0.876298
0.697959	0.813604	0.889517	0.813793	0.851852	0.966667	0.775163	0.948718	1	0.863014	0.896703	0.776004	0.817919	0.925659	0.828673	0.851064	0.882047	0.862222	0.823529	0.884058	0.901235	0.830314
0.765432	0.829531	0.947497	0.803165	0.88642	0.821918	0.891791	0.947368	0.967213	0.822785	0.817259	0.887195	0.868727	0.890244	0.705325	0.856522	0.855615	0.896266	0.923077	0.835294	0.929412	0.811348
0.831579	0.828158	0.939356	0.699322	0.880637	0.957746	0.736527	0.935897	0.95122	0.951613	0.856728	0.937931	0.835866	0.907647	0.721516	0.763945	0.72619	0.841897	0.739726	0.690476	1	0.915552
0.827089	0.831824	0.892533	0.761538	0.924479	0.768595	0.872727	0.894737	0.921569	0.925926	0.919118	0.897959	0.874537	0.935225	0.745599	0.865922	0.716578	0.797868	0.875	0.95	0.96875	0.856054
0.887097	0.862951	0.951456	0.779946	0.945289	0.91129	0.857955	0.79661	1	0.849315	0.894643	0.872339	0.800031	0.87027	0.837589	0.816631	0.843205	0.830769	0.670732	0.890244	0.938462	0.790347
0.901786	0.851093	0.896725	0.802214	0.933993	0.847542	0.688327	0.973684	NA	0.876543	0.887147	0.844743	0.864226	0.855545	0.781652	0.787313	0.72323	0.865231	0.956522	0.987013	0.958904	0.837461
0.823045	0.837809	0.911622	0.678756	0.858427	0.761905	0.963728	1	0.756098	0.967742	0.843558	0.787529	0.808831	0.880906	0.77216	0.736814	0.873737	0.788382	0.695652	0.888889	0.975904	0.810618
0.913706	0.882894	0.890672	0.815597	0.926829	0.792453	0.829641	0.923077	0.833333	0.873016	0.877854	0.901235	0.819473	0.893659	0.76569	0.784188	0.77095	0.609987	0.741935	0.851852	0.795699	0.818182
0.833333	0.791445	0.918246	0.640465	0.806005	0.865546	0.826316	0.816327	0.931034	0.923077	0.850071	0.891148	0.832358	0.933148	0.779285	0.811839	0.692771	0.826255	0.666667	0.811321	0.86	0.830744
0.87931	0.833996	0.930293	0.744986	0.876133	0.810458	0.842384	0.923077	0.896552	1	0.857143	0.833333	0.853954	0.861232	0.784391	0.822018	0.833333	0.864	0.575	0.698413	0.932432	0.866122
0.969849	0.847526	0.922797	0.800439	0.926136	0.843137	0.887029	0.708333	0.827586	0.935484	0.863854	0.874618	0.815712	0.897959	0.812852	0.865639	0.795812	0.830116	0.813333	0.611111	0.939024	0.84647
0.749271	0.803747	0.942589	0.750155	0.91002	0.890511	0.775785	0.877193	0.961538	0.965517	0.784127	0.814199	0.796196	0.914948	0.825272	0.846847	0.914634	0.629991	0.844156	0.802469	0.99	0.861083
0.87931	0.809824	0.950157	0.808087	0.890034	0.634971	0.831169	0.809524	0.730769	0.956522	0.827853	0.812131	0.815952	0.909627	0.774429	0.825944	0.769322	0.750289	0.662791	0.586207	0.978723	0.912245
0.914179	0.853482	0.908735	0.764912	0.900901	0.720132	0.761468	0.959184	1	0.90411	0.874611	0.927512	0.897377	0.879151	0.820173	0.80663	0.737624	0.790474	0.811765	0.819672	0.963415	0.816212
0.933884	0.803479	0.809211	0.756322	0.863777	0.876923	0.800926	0.898305	1	0.95122	0.826744	0.927586	0.796786	0.93262	0.752617	0.829126	0.821318	0.761869	0.923077	0.746479	0.948454	0.804348
0.781377	0.859161	0.917635	0.795309	0.862687	0.88189	0.818619	0.909091	1	1	0.859783	0.852234	0.825874	0.901613	0.754743	0.865019	0.817734	0.777385	0.7625	0.857143	0.927083	0.815007
0.858407	0.778245	0.855023	0.813798	0.883212	0.88764	0.932515	0.789474	0.764706	0.925926	0.898129	0.887347	0.786227	0.901225	0.772854	0.842593	0.842697	0.855204	0.876404	0.777778	1	0.883218
0.831884	0.823342	0.910461	0.765751	0.855478	0.552735	0.841425	0.632653	0.793103	0.952381	0.777181	0.852234	0.851776	0.915652	0.800535	0.819444	0.868132	0.875472	0.776471	0.880952	0.977778	0.8536
0.96748	0.867659	0.888112	0.763201	0.884848	0.915385	0.791971	1	0.793103	0.8375	0.889508	0.823671	0.807443	0.911521	0.786537	0.750172	0.816363	0.885353	0.807692	0.925926	0.975309	0.849875
0.858871	0.81959	0.91918	0.723642	0.897436	0.863946	0.879518	0.592593	0.892857	0.941176	0.844344	0.817426	0.842782	0.890141	0.795384	0.842767	0.75419	0.68	0.816092	0.808511	0.908163	0.79653
0.771626	0.828197	0.894299	0.845261	0.976471	0.886792	0.867403	0.552632	0.892857	0.952381	0.910521	0.916376	0.863633	0.837024	0.8345	0.860349	0.843265	0.848837	0.910112	0.6	0.952941	0.836753
0.873684	0.872113	0.939744	0.783048	0.933333	0.8003	0.741244	0.923077	0.942029	0.890625	0.844779	0.85669	0.841656	0.903285	0.764851	0.737889	0.827586	0.785714	0.808824	0.825397	0.923077	0.887124
0.909091	0.842787	0.941813	0.718567	0.884831	0.766551	0.836735	0.794872	1	0.924528	0.856667	0.909884	0.857787	0.882366	0.720092	0.760443	0.8	0.864198	0.786517	0.735632	0.945205	0.883699
0.876033	0.85164	0.881454	0.720177	0.892388	0.881356	0.847458	0.818182	0.785714	0.980392	0.885859	0.841808	0.818367	0.91564	0.807689	0.855775	0.810256	0.830513	0.893333	0.666667	0.969388	0.838942
0.942598	0.813226	0.863938	0.73122	0.930514	0.799899	0.889568	0.836735	0.95122	0.87013	0.827517	0.921739	0.837999	0.933723	0.68922	0.840278	0.823834	0.821862	0.612245	0.968254	0.968254	0.940163
0.827586	0.858776	0.933624	0.8	0.831933	0.827149	0.811111	0.955882	0.666667	0.936508	0.856997	0.820239	0.809918	0.902913	0.688549	0.770833	0.824685	0.942966	0.9	0.411765	0.839623	0.857585
0.954373	0.825309	0.884139	0.752949	0.928814	0.758621	0.864819	0.910448	0.95122	0.95122	0.797891	0.838173	0.844162	0.866609	0.785831	0.831461	0.767568	0.743922	0.864583	0.783784	1	0.861602
0.801829	0.849633	0.902312	0.799296	0.833676	0.703608	0.766596	0.851852	0.853659	0.922078	0.831002	0.880779	0.821367	0.9233	0.723438	0.810419	0.654255	0.875887	0.827957	0.857143	0.91	0.901206
0.756345	0.801756	0.92096	0.823531	0.914191	0.80531	0.915179	0.591837	0.836364	0.965517	0.847966	0.786364	0.811355	0.910192	0.801181	0.823913	0.716049	0.772538	0.792683	0.897436	0.965909	0.877551
0.926174	0.814105	0.874526	0.704568	0.889764	0.877206	0.857868	0.938776	0.6	0.918919	0.82243	0.854985	0.813856	0.865492	0.815657	0.813695	0.848315	0.763265	0.679487	0.854839	0.987805	0.878718
0.844961	0.848181	0.885584	0.831076	0.947566	0.865031	0.820312	0.723077	0.941176	1	0.858916	0.893506	0.833912	0.882358	0.798989	0.732828	0.939024	0.885305	0.761364	0.666667	0.984127	0.849326
0.829032	0.832846	0.821121	0.778814	0.882729	0.85119	0.820755	0.704225	0.911765	1	0.863784	0.938875	0.842774	0.903456	0.820466	0.830508	0.734807	0.67234	0.978022	0.580645	0.968085	0.882302
0.768966	0.839073	0.921543	0.764316	0.901685	0.888085	0.832676	0.596491	1	0.901639	0.874185	0.778454	0.814148	0.887165	0.798122	0.894253	0.867816	0.722514	0.883721	0.859155	0.932432	0.874067
0.828054	0.829681	0.845022	0.765122	0.868132	0.67284	0.810488	0.958333	0.868852	0.952381	0.862136	0.877384	0.863805	0.901961	0.701995	0.834382	0.712042	0.754328	0.829268	0.390244	0.920455	0.831239
0.97193	0.817418	0.910966	0.758475	0.907834	0.768817	0.868383	0.878049	NA	0.943396	0.878396	0.815481	0.825199	0.908182	0.818528	0.853862	0.768334	0.741445	0.725	0.693548	0.960396	0.840364
0.873134	0.826282	0.947991	0.782493	0.894459	0.839623	0.935622	0.692308	1	0.887324	0.776526	0.874951	0.808808	0.9417	0.820903	0.868275	0.821782	0.816461	0.8125	0.714286	1	0.800889
0.813765	0.838372	0.889286	0.778252	0.912121	0.681979	0.843537	0.871795	0.966102	0.90411	0.928183	0.922857	0.879959	0.893472	0.78366	0.866928	0.906077	0.882576	0.843373	0.653846	0.969072	0.845677
0.897959	0.832367	0.928169	0.757379	0.917219	0.789062	0.698532	0.833333	0.8	0.951613	0.840607	0.929412	0.859334	0.95203	0.762816	0.847516	0.919171	0.764862	0.794521	0.698113	0.986111	0.916593
0.854671	0.840569	0.885542	0.805212	0.913043	0.775136	0.846591	0.87234	0.980392	0.847222	0.876307	0.831014	0.832441	0.860612	0.764595	0.864017	0.86631	0.756458	0.925	0.82716	0.988235	0.863636
0.868313	0.852189	0.854922	0.722695	0.880383	0.860215	0.875556	0.827586	0.916667	0.952381	0.826631	0.921699	0.834065	0.875246	0.804703	0.866962	0.849462	0.763636	0.853333	0.896104	0.92233	0.821181
0.806452	0.8	0.861359	0.80188	0.917683	0.878205	0.815385	0.940299	1	0.924528	0.808351	0.798137	0.806823	0.93485	0.739651	0.823091	0.758242	0.733186	0.775281	0.775	0.943182	0.851421
0.861386	0.841065	0.902375	0.808527	0.908537	0.73111	0.785408	0.941176	0.966102	1	0.81326	0.75853	0.840078	0.903986	0.788037	0.899194	0.72043	0.808138	0.865672	1	0.956044	0.799474
0.897321	0.810039	0.891707	0.758146	0.859416	0.860656	0.802469	0.777778	0.836066	0.941176	0.838983	0.891061	0.844035	0.924564	0.767297	0.889135	0.80663	0.788845	0.897727	0.724138	0.778846	0.870404
0.842742	0.838826	0.900298	0.803571	0.906494	0.786207	0.768966	0.888889	0.843137	0.932203	0.852996	0.906946	0.829018	0.940054	0.799085	0.790036	0.828096	0.723228	0.761194	0.804878	0.96875	0.925831
0.944238	0.853349	0.90183	0.748203	0.90566	0.787234	0.8056	0.795918	0.79661	1	0.918977	0.812939	0.839445	0.878366	0.76311	0.863732	0.846154	0.810233	0.942529	0.972603	0.936842	0.807634
0.819277	0.797371	0.896806	0.731861	0.891509	0.866667	0.789474	0.868421	0.896552	0.863014	0.860465	0.913793	0.792684	0.934149	0.784109	0.858716	0.791667	0.837545	0.969231	0.9375	0.83871	0.833493
0.914498	0.799345	0.880493	0.723085	0.891213	0.816	0.886034	1	1	0.90625	0.918293	0.830904	0.782676	0.899261	0.811543	0.860697	0.726115	0.907631	0.822222	0.490566	0.873239	0.889698
0.864754	0.845559	0.910636	0.702101	0.909091	0.597787	0.8125	0.703704	0.941176	0.936508	0.876506	0.879357	0.818913	0.971798	0.727971	0.826667	0.771203	0.778765	0.7	0.851852	0.944444	0.839506
0.786127	0.788286	0.921855	0.788459	0.895288	0.79085	0.823651	0.777778	0.983051	0.884615	0.84424	0.850806	0.836111	0.891892	0.714086	0.909091	0.792746	0.830769	0.763158	0.814815	0.902778	0.918664
0.836283	0.831312	0.899895	0.805385	0.878289	0.653846	0.90411	0.928571	0.846154	1	0.828755	0.866802	0.838087	0.918872	0.841322	0.822176	0.770115	0.847909	0.675676	0.867925	0.936842	0.789014
0.789238	0.833085	0.90919	0.706986	0.904494	0.892562	0.877806	0.893939	0.733333	0.943662	0.900183	0.921739	0.755224	0.921	0.786932	0.859441	0.89172	0.8	0.813333	0.819444	0.9375	0.922813
0.949239	0.815356	0.92517	0.829922	0.651685	0.705556	0.675472	0.830986	1	0.862069	0.840244	0.889535	0.818992	0.920312	0.766949	0.83114	0.636943	0.849057	0.604651	0.717647	1	0.826807
0.93401	0.830021	0.880475	0.740476	0.858006	0.878205	0.849213	0.75	1	0.932203	0.909193	0.869942	0.875322	0.895122	0.801348	0.80865	0.90411	0.825455	0.797753	0.931507	0.957895	0.833068
0.833333	0.855613	0.897368	0.781008	0.858586	0.836735	0.865591	0.897436	1	0.943396	0.921082	0.893899	0.839979	0.937255	0.728025	0.77305	0.852518	0.709554	0.848101	0.694444	0.97619	0.888169
0.924444	0.814046	0.868037	0.720345	0.87907	0.737438	0.827162	0.947368	0.933333	1	0.931362	0.903632	0.842977	0.912837	0.821569	0.761373	0.724832	0.740273	0.647059	0.855422	0.962963	0.873208
0.833333	0.79603	0.950173	0.793682	0.835267	0.910569	0.876404	0.847458	0.923077	0.968254	0.801907	0.884021	0.835652	0.916583	0.770161	0.699928	0.797459	0.735147	0.697674	0.62963	0.951807	0.849548
0.911565	0.872537	0.937106	0.731765	0.912181	0.765513	0.882718	0.820896	0.847458	0.851852	0.809662	0.92228	0.85467	0.911382	0.843516	0.799154	0.836066	0.764706	0.77551	0.40678	1	0.86745
0.830769	0.860497	0.948546	0.775039	0.881517	0.736	0.844786	0.878788	1	0.890625	0.869694	0.87106	0.77349	0.948838	0.724537	0.866576	0.838067	0.71866	0.863014	0.741935	0.945205	0.861111
0.837931	0.85759	0.918873	0.696255	0.941392	0.805195	0.758123	0.693878	0.966102	1	0.883833	0.876923	0.811214	0.937247	0.737396	0.769962	0.784324	0.865683	0.879518	0.829268	0.970588	0.930638
0.76779	0.845171	0.912955	0.773879	0.911439	0.808715	0.852018	0.855422	0.955882	0.943396	0.807763	0.940379	0.815566	0.863128	0.740965	0.789982	0.751773	0.811908	0.653846	0.585366	0.90625	0.883254
0.870445	0.822581	0.882937	0.693826	0.872428	0.791946	0.863014	0.864407	0.815385	0.965517	0.845503	0.805995	0.813473	0.890239	0.80508	0.869565	0.839572	0.837121	0.808824	0.925	0.979167	0.856752
0.842742	0.777671	0.913319	0.772989	0.826291	0.749278	0.75	0.87931	1	0.901639	0.915062	0.863768	0.826656	0.931564	0.730699	0.773631	0.877555	0.678571	0.716418	0.902439	0.965909	0.827349
0.908772	0.841674	0.855967	0.854321	0.893773	0.749819	0.963556	0.846154	0.803922	0.943396	0.854415	0.9653	0.821057	0.912486	0.838357	0.82801	0.8	0.674641	0.814815	0.890411	0.97	0.808156
0.728302	0.810614	0.940821	0.701415	0.85906	0.827594	0.927801	0.701754	0.833333	0.924528	0.76598	0.837629	0.805595	0.866546	0.837708	0.889336	0.773481	0.884211	0.871795	0.65625	1	0.846702
0.871698	0.846357	0.921569	0.845877	0.966527	0.753247	0.807018	0.763158	0.958333	0.943396	0.739464	0.817961	0.813583	0.92444	0.831668	0.896842	0.76444	0.864198	0.807229	0.878378	0.972973	0.87999
0.88015	0.812081	0.936739	0.759231	0.930147	0.600887	0.708574	0.93617	NA	0.924528	0.882353	0.836468	0.843236	0.904215	0.733382	0.844444	0.857143	0.664596	0.875	0.849462	0.85	0.76606
0.788	0.759816	0.944717	0.820571	0.913386	0.856061	0.909574	0.473684	NA	0.943396	0.847538	0.85989	0.825298	0.89799	0.817592	0.842308	0.871985	0.802158	0.825581	0.726316	0.929412	0.878486
0.926267	0.844956	0.903427	0.749484	0.791155	0.813793	0.831644	0.78	0.857143	0.923077	0.867868	0.788622	0.811045	0.920077	0.798404	0.81875	0.810127	0.862205	0.782609	0.678161	0.938776	0.846805
0.887387	0.816635	0.908833	0.747398	0.938462	0.871951	0.691907	1	1	0.844444	0.854465	0.935211	0.843715	0.931435	0.771428	0.939394	0.784946	0.608871	0.618421	0.938272	1	0.852995
0.889344	0.809055	0.919298	0.742208	0.912863	0.740506	0.864979	NA	0.827586	0.924528	0.850476	0.891586	0.815041	0.901777	0.786184	0.880952	0.884146	0.866197	0.859649	0.716981	0.92233	0.872992
0.899254	0.843245	0.925337	0.832805	0.892351	0.849265	0.870536	0.77193	1	0.941176	0.888998	0.954198	0.820568	0.905561	0.75188	0.799277	0.808129	0.83908	0.878788	0.772727	0.840426	0.850377
0.90625	0.84278	0.872591	0.816432	0.915966	0.794118	0.866359	0.948276	0.785714	0.961538	0.898235	0.922043	0.845715	0.854314	0.786496	0.872068	0.834567	0.769231	0.753425	0.875	1	0.847
0.809917	0.836878	0.874732	0.822477	0.891738	0.688192	0.856968	0.846154	0.964286	0.9	0.824074	0.883544	0.831074	0.899183	0.821407	0.827522	0.871815	0.822134	0.846154	0.7625	0.96	0.896031
0.850679	0.81451	0.901336	0.789513	0.908759	0.803797	0.825467	1	0.898305	1	0.881481	0.822967	0.80102	0.932848	0.806093	0.803661	0.859756	0.732	0.682353	0.948052	0.958333	0.844123
0.891129	0.834427	0.870143	0.7944	0.886567	0.830059	0.807692	0.701754	0.878049	0.90411	0.949451	0.79558	0.840235	0.935484	0.805841	0.837728	0.895604	0.872263	0.878378	0.876923	0.887755	0.850966
0.877193	0.875339	0.924216	0.789375	0.844371	0.807692	0.813953	0.974684	0.941176	0.84507	0.837268	0.919897	0.822636	0.912474	0.768856	0.905908	0.875849	0.787879	0.714286	0.746032	0.910891	0.859187
0.792763	0.815147	0.914062	0.78239	0.909814	0.65144	0.825472	1	0.902439	0.873239	0.777202	0.815657	0.8337	0.880839	0.792861	0.836848	0.654255	0.791339	0.858824	0.84507	0.987805	0.816693
0.774074	0.794098	0.903846	0.795632	0.866005	0.913043	0.895062	0.827586	1	0.849315	0.819374	0.889163	0.824027	0.905882	0.777948	0.777538	0.843023	0.825279	0.882353	0.735849	0.945946	0.854881
0.885714	0.829414	0.941748	0.70236	0.852349	0.818422	0.873786	0.787234	0.836066	1	0.838298	0.848138	0.805244	0.894366	0.7879	0.846154	0.851429	0.719858	0.68	0.961538	0.920792	0.907099
0.874269	0.839962	0.908671	0.724376	0.933884	0.763636	0.908213	0.857143	0.846154	0.75	0.886715	0.877854	0.778805	0.900638	0.817291	0.823091	0.896104	0.726592	0.875	0.62963	0.941176	0.851205
0.761364	0.821159	0.881473	0.74857	0.90172	0.758205	0.940426	0.877551	0.933333	1	0.805479	0.879487	0.856692	0.887184	0.813256	0.744861	0.76421	0.770609	0.848837	0.910256	0.866667	0.782879
0.861272	0.786217	0.896744	0.705832	0.892655	0.794326	0.934884	0.74026	1	0.802469	0.889391	0.872928	0.834571	0.920152	0.745583	0.784931	0.831999	0.801619	0.85	0.853659	0.7	0.830428
0.835484	0.834544	0.888043	0.770089	0.913408	0.778689	0.750877	1	1	0.95082	0.903	0.926901	0.847662	0.918552	0.78799	0.881148	0.747423	0.881226	0.777778	0.859155	0.956044	0.871416
0.965347	0.861905	0.918142	0.710927	0.9	0.753425	0.74076	0.925926	0.866667	0.797753	0.876777	0.929379	0.786981	0.933513	0.83396	0.897756	0.763104	0.876147	0.794521	0.849057	0.95	0.834158
0.832237	0.850896	0.920653	0.77894	0.942387	0.804233	0.851361	1	0.923077	0.95122	0.813627	0.877205	0.783915	0.87441	0.725336	0.845209	0.773973	0.837139	0.759494	1	0.987805	0.884603
0.930636	0.862069	0.915011	0.740109	0.90303	0.838462	0.873874	1	0.933333	0.928571	0.93692	0.844572	0.803799	0.865782	0.844709	0.885077	0.836634	0.906163	0.76	0.886792	0.941176	0.827454
0.825623	0.836751	0.886335	0.791638	0.909859	0.687894	0.693511	0.846154	0.709091	1	0.861538	0.795518	0.775804	0.877938	0.785137	0.823394	0.87037	0.84	1	0.791209	0.944444	0.931352
0.765734	0.839736	0.888224	0.787577	0.909091	0.823529	0.675082	0.948718	1	0.833333	0.876725	0.900685	0.801959	0.87913	0.741079	0.792056	0.857381	0.761733	1	0.679245	0.972603	0.847614
0.873096	0.882085	0.91676	0.776198	0.877419	0.728814	0.863636	0.842105	0.95122	0.916667	0.838485	0.9	0.779353	0.950566	0.780622	0.843373	0.846154	0.74462	0.676471	0.594937	0.942529	0.852101
0.878613	0.849003	0.911543	0.781399	0.900662	0.881075	0.861905	1	0.934426	0.962264	0.810032	0.861272	0.808225	0.920655	0.816678	0.811189	0.841082	0.73913	0.831461	0.962264	0.903614	0.777958
0.79085	0.806396	0.876078	0.741391	0.893773	0.83815	0.842697	1	1	1	0.799061	0.925325	0.795945	0.932898	0.782903	0.804297	0.787283	0.788288	1	0.769231	0.87037	0.912097
0.817919	0.843665	0.883858	0.789683	0.85241	0.741379	0.734177	0.821429	1	0.846154	0.858382	0.847701	0.803268	0.898001	0.782245	0.796778	0.827815	0.794419	0.958904	0.725	0.958333	0.867026
0.786667	0.865096	0.786002	0.720733	0.92674	0.788462	0.893333	0.734694	0.942029	0.936508	0.795687	0.988679	0.846117	0.900638	0.767386	0.763598	0.757062	0.77193	0.717949	0.69863	1	0.810261
0.938356	0.823762	0.875769	0.685106	0.866142	0.752598	0.779006	0.877551	1	0.893333	0.857934	0.948949	0.857462	0.945087	0.794371	0.865079	0.739926	0.820611	1	0.792453	1	0.87813
0.806228	0.817562	0.893491	0.800692	0.924138	0.813252	0.90708	0.910448	0.983607	0.965517	0.878661	0.808786	0.795924	0.945973	0.820762	0.896678	0.925466	0.859259	0.9	0.615385	0.882353	0.785
0.739837	0.849399	0.973029	0.782882	0.908815	0.672269	0.902857	0.973684	1	0.770115	0.867416	0.805353	0.79326	0.920223	0.828452	0.796646	0.68721	0.704724	0.72043	0.865169	0.909091	0.926782
0.866972	0.840093	0.910124	0.777961	0.868486	0.872483	0.841004	0.846154	0.958333	1	0.839749	0.87586	0.819455	0.893167	0.791471	0.831703	0.784211	0.742395	0.807018	0.852459	0.96875	0.904889
0.782748	0.801641	0.853387	0.762314	0.860082	0.696	0.86036	0.958333	0.794872	0.890411	0.838675	0.954098	0.795843	0.904999	0.747778	0.729306	0.810456	0.660664	0.762712	0.512195	0.953846	0.763921
0.913793	0.880337	0.929448	0.739717	0.882353	0.81457	0.810185	0.860759	0.857143	0.911765	0.74278	0.840149	0.829332	0.834769	0.78555	0.881857	0.803645	0.829646	0.985075	0.862069	0.951923	0.878473
0.784753	0.802803	0.912727	0.751209	0.950192	0.832	0.848958	0.847458	0.884615	0.981132	0.929224	0.879523	0.828578	0.894785	0.743764	0.831144	0.815634	0.802326	0.792208	0.883721	0.942857	0.876149
0.889706	0.810623	0.882023	0.765705	0.888594	0.843284	0.882591	1	0.967213	0.962264	0.821303	0.833112	0.813299	0.912317	0.783953	0.822844	0.883176	0.738007	0.967742	0.913043	1	0.902715
0.811847	0.852682	0.910891	0.754754	0.904762	0.889831	0.833815	0.87931	1	0.943396	0.82464	0.780059	0.823789	0.880952	0.801123	0.802947	0.833333	0.732558	0.74026	0.923077	0.948052	0.832264
0.914634	0.808593	0.890891	0.805402	0.910781	0.847222	0.92887	0.959184	0.892857	0.890411	0.828947	0.87055	0.852504	0.863676	0.774846	0.675483	0.863636	0.639255	0.706667	0.709677	0.904762	0.771658
0.821782	0.791806	0.923191	0.813034	0.89939	0.750685	0.71787	0.734694	0.911765	0.95122	0.879279	0.905444	0.797488	0.912366	0.712101	0.833667	0.765363	0.733333	0.8375	0.809524	0.984375	0.889886
0.937716	0.866469	0.882751	0.779273	0.916667	0.895833	0.801932	0.857143	0.857143	0.943396	0.918145	0.816156	0.733355	0.910879	0.79327	0.866782	0.871658	0.831933	0.782609	0.794521	0.9	0.875193
0.862963	0.84568	0.893602	0.880299	0.93921	0.873134	0.793408	0.863636	1	0.936508	0.833152	0.847087	0.818714	0.925891	0.740077	0.813567	0.794444	0.874761	0.791045	0.746032	0.9625	0.916994
0.902655	0.828203	0.940889	0.727888	0.869458	0.877419	0.778321	0.925373	0.921569	0.825	0.797422	0.845372	0.808157	0.955804	0.770832	0.830644	0.768421	0.852632	0.909091	0.808989	0.9625	0.878084
0.818584	0.794719	0.889266	0.788979	0.887417	0.758906	0.830769	0.929825	0.868852	0.818182	0.89422	0.781337	0.79555	0.916512	0.758557	0.823538	0.906529	0.793249	0.604938	0.689189	1	0.854328
0.81106	0.789848	0.884892	0.78481	0.893443	0.684615	0.815166	1	0.949153	0.876712	0.910861	0.862573	0.798781	0.923187	0.715489	0.792541	0.914894	0.85022	0.816092	0.846154	0.95	0.842871
0.756757	0.811227	0.862434	0.832599	0.895939	0.582484	0.722141	0.959184	1	1	0.839483	0.876543	0.806833	0.911682	0.80395	0.823579	0.741719	0.728358	0.905405	0.849315	0.909091	0.793023
0.883162	0.841638	0.902067	0.751783	0.769547	0.777778	0.882939	1	0.9375	0.901639	0.874413	0.831296	0.79901	0.932592	0.753606	0.828319	0.83871	0.829268	0.931034	0.883117	0.988506	0.852564
0.826531	0.848596	0.929682	0.718427	0.816754	0.669488	0.820276	0.815385	1	0.952381	0.847803	0.820093	0.838884	0.890772	0.747871	0.74806	0.815068	0.796573	0.882353	0.941176	0.974359	0.843628
0.796226	0.82674	0.893773	0.800664	0.8125	0.740741	0.756098	1	0.956522	0.863014	0.777877	0.94385	0.834749	0.954128	0.767081	0.821501	0.78481	0.790598	0.783133	0.968254	0.9	0.882736
0.797297	0.824182	0.893129	0.858716	0.883333	0.800155	0.927885	0.978723	0.866667	0.924528	0.898836	0.879656	0.822094	0.91794	0.792901	0.815603	0.732355	0.788462	0.776119	0.726027	0.948454	0.867623
0.821101	0.842896	0.893668	0.734549	0.871508	0.822424	0.798122	0.692308	0.926829	0.858824	0.742933	0.927586	0.833949	0.926554	0.791341	0.762256	0.842932	0.690763	0.75	0.722222	0.972973	0.815186
0.678967	0.821377	0.901024	0.775573	0.867606	0.510638	0.866667	0.740741	0.642857	0.888889	0.905467	0.909621	0.790006	0.878583	0.759172	0.826038	0.850932	0.84083	0.616438	0.828125	0.945946	0.849933
0.923077	0.796599	0.91485	0.729712	0.92623	0.803866	0.824427	0.741379	1	0.935484	0.838009	0.855191	0.77565	0.826764	0.771862	0.818359	0.797619	0.745902	0.7375	0.924051	0.95	0.7602
0.923954	0.788329	0.884187	0.707784	0.829132	0.805031	0.816134	0.795918	0.533333	0.943396	0.888376	0.878049	0.79944	0.950091	0.849105	0.799117	0.845304	0.761905	0.724138	0.965517	0.754902	0.871816
0.80402	0.849687	0.883679	0.753498	0.918478	0.577778	0.831395	0.978723	0.923077	0.951613	0.928358	0.805419	0.833347	0.885438	0.764858	0.862609	0.762129	0.790036	0.730769	0.71875	0.877778	0.895853
0.808271	0.869877	0.839405	0.807485	0.908714	0.591241	0.846624	0.923077	0.666667	0.919355	0.90868	0.872832	0.858309	0.887399	0.764335	0.823007	0.789809	0.754789	0.846154	0.696629	1	0.868852
0.825	0.83489	0.943678	0.688265	0.947955	0.716418	0.714801	0.904762	0.927273	1	0.795292	0.865753	0.823655	0.898687	0.755479	0.84589	0.790576	0.810409	0.82716	0.714286	1	0.888514
0.8125	0.825181	0.832842	0.746319	0.937229	0.787097	0.773077	0.795918	0.896552	0.890625	0.833843	0.915182	0.823402	0.894482	0.83612	0.785417	0.662338	0.642265	0.853659	0.740741	0.989583	0.860536
0.861789	0.868538	0.939614	0.792496	0.910891	0.699115	0.804444	0.795918	1	0.873016	0.85963	0.907407	0.811244	0.880829	0.77735	0.739233	0.739645	0.788942	0.708861	0.921053	0.978723	0.831029
0.760933	0.846003	0.904938	0.736914	0.845745	0.791486	0.816	0.785714	0.960784	0.95122	0.866034	0.858521	0.846487	0.891343	0.736	0.873444	0.886905	0.808765	0.767123	0.821918	0.965116	0.839499
0.854271	0.896028	0.920411	0.824519	0.960894	0.752212	0.894737	0.88	0.878049	0.961039	0.854772	0.933131	0.793186	0.883549	0.769093	0.911591	0.842424	0.772358	0.779661	0.591549	0.884615	0.857866
0.787781	0.82504	0.914751	0.846027	0.865169	0.804598	0.713382	0.846154	0.8	0.87013	0.779163	0.867692	0.831667	0.889771	0.791052	0.726267	0.835714	0.848708	0.727273	0.795455	0.9	0.797744
0.753086	0.838229	0.914002	0.845483	0.929134	0.889606	0.874157	0.894737	1	1	0.922055	0.878481	0.824783	0.921053	0.722999	0.914005	0.72028	0.700361	0.794872	0.772152	0.825243	0.91266
0.779221	0.808701	0.899119	0.788226	0.89781	0.830189	0.875648	1	0.8	0.924051	0.802998	0.823204	0.852791	0.883382	0.82003	0.790419	0.862434	0.682111	0.755556	0.887097	0.69697	0.923591
0.775244	0.86387	0.893442	0.75746	0.885714	0.759627	0.805556	0.925926	0.884615	1	0.840785	0.911604	0.823163	0.910784	0.813115	0.802419	0.732849	0.814947	0.911765	0.837838	0.917526	0.870356
0.897019	0.849875	0.956057	0.726584	0.934426	0.897465	0.813249	0.785714	0.941176	0.888889	0.885965	0.813253	0.83165	0.91073	0.810738	0.838983	0.843373	0.817552	0.767123	0.847826	1	0.842105
0.891386	0.746578	0.911483	0.730249	0.903394	0.787234	0.80292	0.876712	0.928571	0.90566	0.829763	0.906355	0.787135	0.813559	0.759956	0.806667	0.753012	0.796	0.590909	0.604938	0.9375	0.820384
0.898361	0.842414	0.903876	0.798204	0.896341	0.868966	0.79902	0.646154	1	0.980392	0.816449	0.779608	0.802136	0.902439	0.79688	0.861775	0.884289	0.736128	0.783133	0.62069	0.934783	0.876747
0.92284	0.860641	0.904692	0.804252	0.838235	0.745455	0.865306	0.851852	1	0.741935	0.867619	0.898256	0.815517	0.939943	0.770289	0.77453	0.812091	0.763179	0.653061	0.873239	0.877778	0.825776
0.954774	0.853725	0.855533	0.708638	0.923267	0.894366	0.818182	0.761194	0.964286	0.952381	0.829812	0.796954	0.752543	0.93019	0.73732	0.774775	0.908046	0.663627	0.864865	0.591549	0.913978	0.871628
0.793522	0.847856	0.890977	0.774948	0.814554	0.725893	0.896226	0.740741	0.926829	0.975309	0.843691	0.872727	0.785367	0.920714	0.854057	0.818469	0.805556	0.636388	0.808989	0.816327	0.88	0.852479
0.747875	0.808268	0.912179	0.763995	0.918803	0.907692	0.739336	0.938776	0.980769	0.857143	0.833017	0.868512	0.837921	0.867668	0.765025	0.902778	0.736986	0.821818	0.715909	0.73913	0.916667	0.859749
0.83	0.846174	0.868452	0.781079	0.819905	0.912088	0.834101	0.833333	0.97561	0.850575	0.853097	0.802	0.855765	0.932372	0.748669	0.795055	0.757062	0.802372	0.835821	0.85	0.954023	0.816253
0.798587	0.805526	0.798217	0.725819	0.821192	0.860225	0.825	0.724138	1	0.848101	0.795817	0.949253	0.828752	0.925465	0.68778	0.76472	0.874744	0.781498	0.773333	0.75	0.93617	0.871429
0.82996	0.839573	0.911726	0.784392	0.887879	0.923729	0.769669	0.851852	0.926829	0.744444	0.859566	0.936364	0.787113	0.907649	0.756565	0.87108	0.790323	0.799216	0.757895	0.888889	1	0.905382
0.814103	0.841547	0.913237	0.805788	0.924528	0.593439	0.860082	0.907692	1	0.915493	0.92966	0.926209	0.805284	0.928287	0.793878	0.807506	0.633675	0.860627	0.62963	0.753425	0.935484	0.818182
0.825926	0.862294	0.853333	0.767831	0.900524	0.832168	0.761036	0.723077	0.961538	0.9	0.888662	0.859838	0.822371	0.904913	0.784594	0.829609	0.78392	0.889381	0.810127	0.830189	0.852632	0.768793
0.92	0.784707	0.889917	0.830877	0.901408	0.863617	0.847561	0.631579	0.868852	0.87013	0.799526	0.872596	0.830832	0.873142	0.720231	0.740241	0.863905	0.8165	0.835616	0.84507	0.963415	0.833564
0.79	0.804877	0.881952	0.812118	0.894366	0.850577	0.897059	0.744681	0.8	0.875	0.871976	0.743073	0.838898	0.883766	0.771862	0.822729	0.846995	0.865672	0.736264	0.926471	0.968085	0.782785
0.838057	0.79927	0.820981	0.787715	0.873449	0.732484	0.852535	0.947368	0.846154	0.811111	0.847985	0.882494	0.833902	0.931658	0.842113	0.734579	0.760234	0.706301	0.814815	0.463415	1	0.829167
0.888889	0.850946	0.931358	0.793663	0.917695	0.740883	0.817708	0.714286	NA	0.941176	0.740922	0.869644	0.799138	0.949078	0.735107	0.904076	0.798817	0.831331	0.8625	0.835443	1	0.843521
0.741379	0.857143	0.940608	0.714963	0.94	0.65942	0.896226	0.820513	0.965517	0.928571	0.815287	0.784461	0.856662	0.903856	0.749624	0.778524	0.774725	0.756938	0.872093	0.714286	0.968254	0.855341
0.989637	0.812887	0.892741	0.821774	0.948148	0.791304	0.730769	1	1	0.965517	0.818861	0.833773	0.788769	0.925509	0.786455	0.796225	0.882716	0.732453	0.726027	0.823529	1	0.886978
0.893293	0.824158	0.93253	0.754161	0.864173	0.831741	0.746334	0.870968	0.75	0.924528	0.928355	0.798578	0.857494	0.902309	0.748074	0.8003	0.861344	0.844	0.864198	0.772727	0.818182	0.924694
0.939068	0.801845	0.874601	0.711736	0.950207	0.714538	0.873684	0.734694	0.967213	0.887324	0.842	0.953846	0.829581	0.910459	0.808723	0.827105	0.842105	0.846154	0.808824	0.804878	0.945205	0.820243
0.929648	0.875592	0.887476	0.766537	0.881432	0.558824	0.834437	0.929825	1	0.904762	0.826316	0.880952	0.82909	0.896723	0.743087	0.762375	0.806779	0.856031	0.782609	0.641509	0.901235	0.880334
0.82197	0.814829	0.86942	0.793925	0.882353	0.680729	0.855044	0.923077	0.926829	0.904762	0.819498	0.851485	0.836883	0.938869	0.782981	0.802395	0.712925	0.8	0.8	0.831461	0.90099	0.869748
0.866044	0.814399	0.875248	0.745885	0.942356	0.72549	0.746032	0.939394	0.769231	0.949153	0.893396	0.783105	0.82316	0.91498	0.716737	0.805539	0.648889	0.814346	0.873418	0.829268	0.931034	0.87412
0.855305	0.835571	0.891982	0.789908	0.876543	0.617848	0.833333	0.892857	0.983607	1	0.842006	0.759563	0.856332	0.881576	0.7358	0.813433	0.699066	0.826087	0.757576	0.583333	0.862069	0.878431
0.853982	0.829096	0.958785	0.792683	0.854305	0.594286	0.809524	1	0.615385	0.956522	0.853808	0.889764	0.834479	0.92187	0.753736	0.800403	0.666667	0.864286	0.978022	0.793103	0.820513	0.840838
0.905	0.788599	0.936694	0.741169	0.905738	0.826772	0.797297	0.888889	1	0.97561	0.846154	0.685342	0.835365	0.893939	0.79649	0.865749	0.883957	0.697989	0.864198	0.738095	0.963415	0.856823
0.86747	0.791411	0.882812	0.771224	0.882904	0.846154	0.967074	0.923077	0.785714	0.97619	0.84252	0.832317	0.8178	0.925189	0.726467	0.813127	0.719236	0.620553	0.833333	0.775	0.966667	0.849916
0.883534	0.75919	0.917226	0.789961	0.890141	0.82716	0.904405	0.925926	0.862069	0.941176	0.869989	0.856385	0.787682	0.922313	0.824469	0.846106	0.751101	0.669307	0.876404	0.809524	0.802083	0.776446
0.810458	0.799271	0.857753	0.758941	0.929577	0.753019	0.837302	0.827586	0.966102	0.943396	0.837388	0.829787	0.830918	0.909249	0.759748	0.767184	0.747312	0.761194	0.719512	0.737374	0.931034	0.833111
0.80663	0.85087	0.916867	0.670762	0.91831	0.748252	0.874494	1	0.95122	0.875	0.862002	0.805353	0.807701	0.861552	0.787967	0.775414	0.676647	0.874074	0.82716	0.68254	0.880734	0.804449
0.853147	0.840332	0.870833	0.685446	0.887195	0.851351	0.870103	0.853333	1	0.769231	0.85525	0.848739	0.79838	0.89608	0.78866	0.837947	0.771812	0.706011	0.816327	0.622642	0.828283	0.786109
0.82699	0.824213	0.891995	0.775848	0.896667	0.774566	0.748139	0.740741	0.923077	0.95122	0.847336	0.813953	0.807746	0.913947	0.808133	0.796214	0.911765	0.81049	0.731707	0.916667	1	0.895307
0.922764	0.86529	0.9381	0.753772	0.892105	0.854369	0.806452	0.916667	0.827586	0.904762	0.887131	0.873457	0.824062	0.905337	0.725619	0.809735	0.877907	0.913208	0.783333	0.746032	0.923077	0.87144
0.886179	0.82704	0.9113	0.836653	0.930464	0.848276	0.779487	0.815789	0.892857	0.888889	0.862069	0.777215	0.796467	0.836022	0.846437	0.903153	0.589997	0.768571	0.802326	0.860759	0.873684	0.856526
0.930612	0.889836	0.85351	0.831356	0.860335	0.899281	0.799163	0.666667	1	0.851852	0.858881	0.860964	0.815186	0.903409	0.834007	0.843599	0.878613	0.846429	0.647059	0.482759	1	0.852473
0.784387	0.841473	0.86472	0.726484	0.872263	0.753165	0.894737	0.949153	0.853659	0.839506	0.863388	0.803279	0.83136	0.887892	0.80842	0.899614	0.814853	0.746332	0.741379	0.808219	0.988764	0.827511
0.902834	0.831827	0.889231	0.787508	0.933884	0.742188	0.853403	0.87234	1	0.963855	0.845996	0.91128	0.825176	0.957584	0.726908	0.85	0.815029	0.725131	0.410714	0.833333	0.931034	0.899145
0.92827	0.848292	0.865659	0.748401	0.889518	0.891775	0.85782	0.680851	0.926829	0.846154	0.884544	0.931373	0.819222	0.917292	0.74779	0.798455	0.701297	0.786308	0.542169	0.901235	0.903846	0.883837
0.83209	0.851901	0.851181	0.756186	0.919048	0.743452	0.715789	0.914894	0.892857	1	0.824311	0.884505	0.805136	0.886216	0.831729	0.848632	0.679487	0.831418	0.891892	0.875	0.870968	0.90251
0.954955	0.87466	0.880157	0.752562	0.9375	0.872881	0.826215	0.875	0.6	0.927536	0.86948	0.87987	0.825242	0.927351	0.771263	0.769851	0.860215	0.725	0.808824	0.84375	0.945652	0.850081
0.928105	0.814826	0.899214	0.785509	0.884236	0.863285	0.890328	0.8	0.830508	0.905882	0.857295	0.861874	0.814503	0.915799	0.780366	0.82465	0.814371	0.811245	0.939394	0.857143	0.921875	0.834229
0.746269	0.853877	0.935446	0.769117	0.898172	0.684211	0.816754	1	0.934426	0.8875	0.787746	0.757033	0.835467	0.941324	0.7431	0.817269	0.819588	0.74107	0.676923	0.929577	0.939759	0.86286
0.860534	0.849737	0.94186	0.731632	0.930147	0.828125	0.692641	0.77193	0.901639	0.924528	0.809615	0.702945	0.847461	0.891415	0.775022	0.881356	0.797203	0.703971	0.976471	0.9125	0.945205	0.811625
0.954545	0.862269	0.928286	0.756027	0.819572	0.90566	0.758475	0.846154	0.862069	0.927536	0.82723	0.83046	0.822754	0.879837	0.726388	0.826698	0.730782	0.850627	0.813187	0.807692	0.955056	0.844465
0.828358	0.855691	0.883104	0.742435	0.918182	0.703686	0.882051	0.808219	0.864407	0.873016	0.898287	0.840659	0.833085	0.907738	0.830816	0.84667	0.734807	0.841667	0.815789	0.625	0.972973	0.850959
0.899254	0.856927	0.888136	0.773796	0.857143	0.71127	0.940594	0.978723	1	0.825	0.88165	0.651282	0.841124	0.906077	0.792346	0.872117	0.662979	0.570833	0.7625	0.962264	1	0.85
0.739884	0.79173	0.904437	0.818259	0.910112	0.868571	0.880506	0.744681	0.898305	0.951613	0.872913	0.848869	0.840607	0.888508	0.819378	0.782705	0.781915	0.873033	0.779661	0.891892	1	0.821012
0.793522	0.829666	0.89851	0.678349	0.936364	0.700053	0.852381	0.894737	1	0.833333	0.888889	0.91423	0.851625	0.960111	0.820114	0.763274	0.654639	0.762903	0.882353	0.839506	0.814433	0.823949
0.755639	0.85681	0.896835	0.817782	0.842809	0.794324	0.931507	0.877551	1	1	0.834142	0.903114	0.819452	0.86735	0.793945	0.713881	0.861635	0.870338	0.792683	0.661538	0.977528	0.886617
0.877841	0.821386	0.943385	0.730878	0.929319	0.695736	0.755766	1	1	0.923077	0.875622	0.952381	0.813336	0.896092	0.802065	0.806789	0.804598	0.781103	0.620253	0.641975	0.972973	0.89168
0.827957	0.835205	0.86437	0.736951	0.907063	0.925556	0.84375	0.714286	0.953846	1	0.891816	0.884615	0.792448	0.890363	0.70153	0.857724	0.867846	0.800558	0.775281	0.709677	0.878788	0.85163
0.872414	0.81496	0.878923	0.77361	0.885196	0.871287	0.721393	0.947368	0.853659	1	0.881215	0.913858	0.813579	0.879776	0.799876	0.818658	0.845361	0.825726	0.587302	0.756757	0.915094	0.918826
0.792627	0.79873	0.958312	0.767162	0.874693	0.788309	0.901408	1	0.974359	0.90625	0.90873	0.852572	0.820108	0.898831	0.760133	0.840278	0.876344	0.848148	0.779661	0.905882	0.932584	0.869947
0.825893	0.834154	0.948015	0.769231	0.921212	0.775345	0.927184	0.897959	0.902439	1	0.878701	0.849957	0.839017	0.918135	0.814655	0.837472	0.897436	0.759494	0.875	0.933333	0.946667	0.866559
0.852679	0.836648	0.904762	0.808526	0.92623	0.740458	0.863017	1	1	0.932203	0.846006	0.914008	0.774429	0.946514	0.800061	0.800752	0.795699	0.757692	0.912281	0.831683	0.890244	0.844332
0.927632	0.790038	0.916767	0.844698	0.917695	0.778662	0.873684	0.758621	1	0.941176	0.881053	0.829406	0.818872	0.918353	0.802112	0.857206	0.799762	0.747499	0.616279	0.773585	0.947917	0.825227
0.825893	0.822567	0.918575	0.752584	0.852691	0.608808	0.848485	0.785714	1	1	0.863834	0.820972	0.84638	0.836625	0.802515	0.761858	0.821622	0.692029	0.82	0.876404	0.943396	0.843062
0.83526	0.876965	0.931308	0.741531	0.881356	0.814103	0.927184	0.916667	1	0.901639	0.842583	0.78852	0.822883	0.89911	0.769142	0.86918	0.738255	0.722716	0.636364	0.87037	1	0.900524
0.91791	0.851212	0.846567	0.78807	0.923588	0.783217	0.93007	0.964286	1	0.924528	0.84453	0.834256	0.862331	0.910339	0.791616	0.808037	0.810193	0.700441	0.802632	0.808219	0.88	0.837024
0.806228	0.896977	0.825414	0.800812	0.874449	0.866667	0.849315	0.948276	0.921569	0.941176	0.862869	0.838415	0.826229	0.895928	0.770585	0.807207	0.768805	0.85098	0.902174	0.852632	0.976744	0.82914
0.848066	0.863266	0.869821	0.758534	0.93808	0.756579	0.863636	0.820513	1	1	0.854646	0.91592	0.817153	0.936111	0.775248	0.816093	0.823899	0.858974	0.6375	0.696203	0.975309	0.874519
0.955056	0.874961	0.897679	0.81519	0.859155	0.778818	0.814961	1	1	0.873016	0.900937	0.817204	0.807421	0.905681	0.851946	0.801658	0.683616	0.811594	0.620253	0.802469	0.917808	0.894323
0.914634	0.864088	0.889113	0.707199	0.917012	0.828402	0.907767	0.895522	0.764706	0.95122	0.781889	0.912088	0.852967	0.929098	0.822024	0.854569	0.737188	0.72978	0.978723	0.985507	1	0.890267
0.774892	0.870446	0.890969	0.733142	0.874346	0.730769	0.851339	0.82	0.666667	0.90625	0.880378	0.921283	0.794672	0.877571	0.694616	0.896853	0.945049	0.841509	0.938776	0.615385	0.964286	0.796928
0.907407	0.848205	0.87897	0.809648	0.90932	0.944134	0.754386	0.913793	0.8	1	0.840973	0.948171	0.828347	0.902628	0.740957	0.633245	0.884393	0.785185	0.917808	0.714286	0.950617	0.890957
0.761404	0.822447	0.886119	0.788215	0.937799	0.909639	0.868293	0.672414	0.785714	0.822785	0.801587	0.881801	0.840903	0.861213	0.781796	0.61374	0.77078	0.791822	0.666667	0.803922	0.965116	0.836511
0.906122	0.844166	0.913133	0.787899	0.901538	0.826923	0.827997	0.803571	0.785714	0.957746	0.853	0.948424	0.82146	0.937799	0.753215	0.864615	0.803922	0.861818	0.783784	0.773585	0.930693	0.807487
0.923767	0.807731	0.910417	0.677269	0.906627	0.813665	0.840659	0.966102	1	0.90566	0.847913	0.922871	0.825753	0.924545	0.839514	0.863741	0.852761	0.847015	0.7375	0.808219	0.917808	0.831
0.81407	0.850453	0.843094	0.70549	0.876404	0.618846	0.829596	0.836735	0.95	0.962264	0.877746	0.910035	0.817136	0.890927	0.830243	0.804295	0.846591	0.749599	0.876543	0.666667	0.858824	0.812025
0.94898	0.85872	0.888623	0.756053	0.920904	0.856734	0.806034	0.938776	1	0.952381	0.769042	0.918206	0.838576	0.881678	0.699496	0.872483	0.595691	0.791822	0.913793	0.779221	0.939024	0.820655
0.861963	0.827286	0.871823	0.851907	0.94	0.85056	0.86875	0.836735	0.857143	0.95122	0.827719	0.920821	0.848075	0.960158	0.794083	0.880519	0.85443	0.796935	0.839506	0.884615	1	0.863854
0.852941	0.830399	0.819401	0.818933	0.930464	0.847253	0.79878	0.925926	0.896552	0.928571	0.749004	0.955466	0.830272	0.925738	0.815525	0.796296	0.810651	0.872	0.810127	0.6625	0.95	0.865775
0.829876	0.844223	0.865802	0.766689	0.881235	0.760563	0.836538	0.863636	1	0.875	0.821212	0.908537	0.810956	0.9591	0.84375	0.944134	0.873267	0.81362	0.878049	0.532468	0.954545	0.867498
0.908088	0.813796	0.895127	0.764912	0.924242	0.869863	0.744395	0.962963	0.902439	0.888889	0.876238	0.905783	0.805601	0.915984	0.776764	0.836728	0.919255	0.731449	0.603448	0.657534	0.927711	0.893103
0.817143	0.791335	0.908562	0.807982	0.898361	0.848101	0.815186	0.896552	0.948718	0.928571	0.894572	0.883162	0.843811	0.925581	0.804277	0.814516	0.815385	0.883621	0.783784	0.925926	0.943182	0.878069
0.863636	0.846857	0.879748	0.772477	0.917847	0.928389	0.804341	0.925926	0.928571	0.849315	0.794643	0.820867	0.803234	0.914159	0.783504	0.831005	0.796239	0.84141	0.811111	0.804598	0.950617	0.89575
0.849593	0.783982	0.868952	0.7536	0.948113	0.775078	0.821739	0.571429	1	0.927536	0.79096	0.767089	0.843319	0.905674	0.804946	0.815965	0.875	0.727599	0.705882	0.275862	0.958333	0.836866
0.88	0.833233	0.930524	0.800562	0.90429	0.836601	0.86234	0.615385	0.807692	0.952381	0.875	0.917933	0.828289	0.920981	0.83296	0.894958	0.698543	0.82197	0.75	0.695652	1	0.914671
0.834983	0.834686	0.943737	0.769474	0.868347	0.843137	0.726027	0.875	1	0.90625	0.864273	0.817102	0.847624	0.909627	0.773536	0.846284	0.847671	0.84179	0.556818	0.37931	0.770833	0.8827
0.774336	0.833633	0.926911	0.779605	0.817927	0.88	0.756467	0.820513	0.898305	0.880952	0.844609	0.959654	0.777667	0.936992	0.688525	0.836712	0.746032	0.748161	0.762712	0.858974	0.988764	0.849282
0.750831	0.776025	0.908671	0.709524	0.915751	0.830508	0.903382	0.923077	0.827586	0.943662	0.886266	0.910217	0.780949	0.929409	0.792078	0.840764	0.872141	0.835088	0.694915	0.605634	0.944444	0.912656
0.840149	0.825912	0.926004	0.682199	0.875	0.824074	0.696203	0.857143	0.923077	0.923077	0.908742	0.885323	0.858269	0.871442	0.75414	0.946097	0.768362	0.781481	0.825	0.714286	0.966667	0.904006
0.909341	0.854122	0.909592	0.765764	0.841667	0.782788	0.836364	0.757576	0.666667	0.75	0.898305	0.925234	0.81482	0.905534	0.749709	0.774059	0.902439	0.637405	0.966102	0.648148	0.988889	0.84869
0.802083	0.833997	0.928661	0.777502	0.872727	0.851852	0.71941	0.871795	0.85	0.848101	0.83725	0.833718	0.84752	0.885875	0.771016	0.871866	0.882979	0.638298	0.853333	0.847826	0.957895	0.87895
0.826613	0.847504	0.883468	0.907525	0.853821	0.742991	0.89372	0.753247	1	0.876712	0.832168	0.742467	0.814419	0.93664	0.756106	0.866126	0.884848	0.72619	0.772727	0.712644	1	0.88221
0.803509	0.821445	0.913136	0.81293	0.921196	0.755725	0.719937	0.931507	0.907692	0.890625	0.870155	0.807595	0.813183	0.899164	0.811916	0.721569	0.814546	0.79562	0.777778	0.890625	0.968421	0.839193
0.637037	0.866611	0.881418	0.716623	0.917695	0.761364	0.715441	0.731343	0.878049	1	0.842391	0.81571	0.804034	0.907357	0.740516	0.910361	0.894088	0.814815	0.813953	0.97561	1	0.883921
0.937037	0.833346	0.946104	0.791529	0.924658	0.746753	0.791345	1	0.901961	0.960784	0.778761	0.763547	0.848925	0.914988	0.777778	0.805876	0.767956	0.881295	0.5	0.941176	0.925532	0.787149
0.862222	0.822577	0.907216	0.74147	0.870813	0.74269	0.761538	0.850746	0.965517	0.904762	0.849955	0.792541	0.829026	0.912281	0.849281	0.827457	0.838889	0.76261	0.721519	0.873418	0.888889	0.865142
0.816568	0.779565	0.893688	0.751314	0.881098	0.79021	0.791747	1	0.97561	1	0.914815	0.90884	0.857785	0.910377	0.769752	0.869748	0.638361	0.818182	0.763158	0.802326	0.936842	0.92
0.784247	0.831523	0.937243	0.704353	0.976077	0.757764	0.856415	0.940299	0.979167	0.839506	0.848454	0.8675	0.833505	0.934457	0.77453	0.828094	0.767196	0.819923	0.865854	0.584906	0.847826	0.844388
0.822485	0.842607	0.944842	0.804276	0.92638	0.875969	0.864734	0.708333	0.846154	0.957746	0.907692	0.866926	0.805034	0.9088	0.742066	0.841618	0.781818	0.790875	0.657534	0.659091	0.917526	0.832457
0.761628	0.847822	0.878173	0.742937	0.896226	0.623932	0.809955	0.910448	1	0.965517	0.822181	0.979228	0.791048	0.893818	0.792544	0.859571	0.814607	0.834025	0.965909	0.75	0.902913	0.827759
0.846774	0.837101	0.897109	0.759494	0.893382	0.857143	0.908333	1	0.882353	0.848101	0.881801	0.855422	0.865146	0.9238	0.778373	0.843931	0.815476	0.804407	0.941176	0.910891	0.626506	0.957645
0.761194	0.838315	0.894385	0.772889	0.933649	0.780645	0.676349	0.655172	0.892857	0.924051	0.776796	0.95679	0.850579	0.946023	0.735938	0.734043	0.785	0.846491	0.873563	0.814815	0.90625	0.880751
0.9	0.815091	0.891705	0.68135	0.905473	0.814815	0.836134	0.836735	0.853659	0.875	0.862613	0.927035	0.845078	0.937938	0.788879	0.804554	0.956284	0.887189	0.701493	0.605634	0.904762	0.902881
0.730887	0.856344	0.866393	0.816932	0.80618	0.748466	0.857919	1	0.928571	0.873239	0.863803	0.890578	0.835555	0.949955	0.769875	0.821726	0.758242	0.682441	0.849315	0.689655	1	0.883684
0.923858	0.808072	0.848584	0.859969	0.922819	0.82243	0.886896	0.842105	0.960784	1	0.832853	0.87167	0.788395	0.923135	0.838084	0.774827	0.765957	0.763673	0.744444	0.962264	1	0.847774
0.93633	0.822085	0.929577	0.790007	0.903974	0.833333	0.777778	0.947368	0.896552	0.802469	0.883284	0.881098	0.81329	0.915799	0.802766	0.827879	0.879983	0.707581	0.802326	0.873016	0.95122	0.861635
0.855422	0.856509	0.86873	0.740744	0.932836	0.850325	0.886139	1	1	0.97561	0.846556	0.93125	0.868564	0.865907	0.845009	0.82801	0.758011	0.806691	0.949367	0.761905	0.875	0.869384
0.818182	0.842746	0.92	0.82263	0.860465	0.660556	0.781116	0.846154	0.955882	1	0.89889	0.809917	0.85881	0.899702	0.77657	0.816327	0.742857	0.923077	0.813333	1	0.963415	0.899495
0.931271	0.784115	0.895504	0.753455	0.889706	0.869565	0.860262	0.794872	1	1	0.794554	0.846154	0.847997	0.938155	0.711035	0.815126	0.757225	0.697321	0.729412	0.875	0.934783	0.78062
0.871166	0.857171	0.881644	0.828004	0.908665	0.656677	0.849387	0.736842	0.916667	0.875	0.887755	0.833062	0.832981	0.886837	0.836696	0.850987	0.516779	0.658584	0.857143	0.74359	0.925926	0.902069
0.853896	0.805048	0.900581	0.727396	0.861027	0.860148	0.904595	0.932203	1	0.873418	0.871514	0.789873	0.866275	0.917874	0.739986	0.844964	0.893491	0.867384	0.813559	0.888889	0.897959	0.835267
0.852273	0.837094	0.937747	0.683199	0.944238	0.628842	0.894444	0.948276	1	0.941176	0.892308	0.826972	0.777857	0.88444	0.738547	0.859813	0.891236	0.691695	0.802632	0.765625	0.829787	0.892149
0.798851	0.805899	0.913129	0.721481	0.885542	0.743597	0.907514	0.848485	0.958904	0.944444	0.914103	0.846154	0.832908	0.900034	0.760581	0.846341	0.792208	0.810714	0.815385	0.833333	0.986486	0.781038
0.923345	0.840187	0.946371	0.729294	0.924479	0.748027	0.781726	1	1	0.965517	0.913761	0.881266	0.829718	0.914513	0.753232	0.664935	0.883721	0.740074	0.580645	0.820225	0.972603	0.852118
0.825871	0.862402	0.939734	0.780965	0.919732	0.78596	0.808133	0.916667	0.942308	1	0.824952	0.887655	0.798658	0.923205	0.71139	0.803102	0.738889	0.802281	0.8125	0.9625	0.9375	0.861744
0.828729	0.851205	0.920952	0.768536	0.870432	0.665186	0.934884	0.868421	0.980392	0.952381	0.869616	0.856238	0.841122	0.85546	0.799635	0.908759	0.764368	0.676621	0.818182	0.821918	0.957746	0.868178
0.865306	0.813535	0.914573	0.798653	0.90146	0.805714	0.832618	0.769231	1	1	0.930206	0.877845	0.826124	0.88425	0.786086	0.888403	0.756776	0.851632	0.791045	1	0.945205	0.879556
0.828221	0.850438	0.940161	0.799319	0.872727	0.722354	0.812977	0.571429	0.642857	0.833333	0.834037	0.853659	0.766517	0.940179	0.723082	0.841387	0.724832	0.870411	0.820225	0.734375	0.883495	0.89604
0.838565	0.840195	0.874299	0.84	0.832714	0.765152	0.607815	1	0.955882	0.90566	0.85975	0.821053	0.822043	0.919529	0.835557	0.82793	0.874214	0.866593	0.943662	0.758621	0.926829	0.880529
0.836858	0.795474	0.903463	0.692634	0.908642	0.720409	0.726872	1	0.95122	0.835616	0.912773	0.917933	0.821938	0.910907	0.75336	0.799555	0.773973	0.76976	0.824176	0.641509	0.954023	0.801008
0.836991	0.855356	0.876078	0.776229	0.941799	0.808	0.819209	0.916667	0.884615	0.847222	0.911266	0.797456	0.823284	0.881112	0.7838	0.769744	0.830409	0.821813	0.643836	0.833333	0.863014	0.878548
0.94152	0.808415	0.904301	0.766471	0.874652	0.706234	0.774152	0.949153	1	0.793103	0.86225	0.730077	0.855576	0.908451	0.808078	0.794168	0.85868	0.890196	0.6	0.922222	0.904762	0.886659
0.873457	0.845183	0.866134	0.744805	0.937759	0.876033	0.830918	0.77193	0.942308	1	0.832427	0.850975	0.81052	0.930913	0.774521	0.798165	0.770408	0.72807	0.702381	0.797468	0.816327	0.808491
0.833333	0.820018	0.907538	0.778523	0.840336	0.764706	0.750347	0.861111	0.983607	0.959459	0.887971	0.884244	0.854669	0.910678	0.816377	0.731194	0.803279	0.753676	0.876923	0.9375	0.965517	0.904992
0.964286	0.804232	0.913502	0.6533	0.867647	0.881481	0.837217	0.850746	0.980392	0.873016	0.792549	0.862295	0.81927	0.927718	0.713252	0.816229	0.888268	0.785455	0.635294	0.6125	0.938144	0.89377
0.77551	0.859706	0.914037	0.744411	0.890909	0.937448	0.887387	0.915254	0.821429	0.90566	0.798817	0.921642	0.823231	0.875325	0.82703	0.834428	0.831169	0.685031	0.728814	0.859155	0.803922	0.799685
0.831081	0.827168	0.892468	0.785807	0.893229	0.720381	0.923077	0.810345	0.926829	1	0.8591	0.823188	0.848433	0.867107	0.763908	0.804089	0.863874	0.930041	0.8	0.754717	0.955556	0.868897
0.824561	0.837742	0.913148	0.756895	0.875519	0.867769	0.820513	1	1	0.876712	0.881017	0.865385	0.816297	0.927035	0.766443	0.948052	0.814815	0.892484	0.823529	0.705882	0.913978	0.830485
0.867857	0.828358	0.955882	0.721583	0.933131	0.730769	0.792169	0.850746	0.836066	0.965517	0.809384	0.805435	0.838354	0.889822	0.757541	0.829175	0.725389	0.837383	0.941176	0.752941	0.804124	0.863636
0.933798	0.876317	0.886878	0.794737	0.927393	0.821805	0.842157	0.973684	0.95122	0.924051	0.858835	0.891484	0.835438	0.906915	0.798496	0.845574	0.756679	0.650575	0.846154	0.876543	1	0.875792
0.902098	0.857658	0.896076	0.764547	0.896296	0.815951	0.852018	0.77551	1	0.846154	0.860224	0.89271	0.787422	0.953057	0.764116	0.805558	0.78463	0.724265	0.768293	0.875	0.962963	0.849888
0.88664	0.798065	0.937161	0.716121	0.919811	0.888268	0.698113	0.673469	0.852941	0.929577	0.887012	0.842466	0.812235	0.893028	0.757406	0.798517	0.895425	0.786561	0.857143	0.83908	0.945205	0.826556
0.941781	0.836598	0.833738	0.787234	0.885154	0.843861	0.806122	0.693878	0.666667	0.890411	0.883448	0.972029	0.804035	0.894294	0.798363	0.816456	0.708834	0.745174	0.776119	0.805556	0.926829	0.869775
0.911197	0.828657	0.917355	0.810921	0.944134	0.763101	0.698718	1	0.934426	0.875	0.814651	0.922581	0.832651	0.913537	0.821234	0.802426	0.651429	0.776892	0.764706	0.917808	0.847059	0.887631
0.815331	0.81174	0.866667	0.84751	0.856187	0.893602	0.818182	0.916667	0.854545	0.714286	0.866534	0.889457	0.803234	0.894022	0.812785	0.867448	0.768817	0.697761	0.862069	0.855072	0.975904	0.842202
0.881944	0.877688	0.91875	0.733859	0.938503	0.856322	0.751945	0.744681	0.847458	0.903226	0.836926	0.80428	0.833779	0.890424	0.759069	0.89698	0.796294	0.753036	0.5	0.642857	0.96	0.846435
0.864151	0.836299	0.876161	0.784075	0.871508	0.792857	0.84689	0.836735	1	0.797468	0.929975	0.885638	0.854629	0.897213	0.806515	0.867237	0.816079	0.654872	0.68254	0.807692	0.836957	0.853135
0.829146	0.858377	0.927847	0.832993	0.846354	0.792593	0.882075	0.763158	0.923077	1	0.90556	0.923841	0.844751	0.903349	0.740027	0.752336	0.788177	0.839216	0.707692	0.898305	0.953125	0.76802
0.867257	0.81251	0.93966	0.672371	0.926471	0.619565	0.878378	1	0.965517	0.90625	0.901617	0.885551	0.825389	0.936288	0.843466	0.822933	0.840909	0.723077	0.744444	0.851064	0.911111	0.824561
0.838951	0.7957	0.922831	0.739717	0.943662	0.766667	0.801615	0.897436	0.8	0.904762	0.903766	0.821429	0.782878	0.866191	0.800397	0.913881	0.751351	0.642599	0.902174	0.859375	0.954545	0.876669
0.948387	0.83308	0.906234	0.761038	0.917112	0.923077	0.866279	0.830508	0.97561	0.951613	0.833484	0.88141	0.826543	0.927619	0.739131	0.769576	0.748718	0.795227	0.831325	0.858586	0.85	0.80501
0.824121	0.826314	0.863401	0.777975	0.884507	0.790055	0.789474	0.877193	1	0.922078	0.878423	0.933526	0.815565	0.907664	0.839544	0.793621	0.638743	0.744094	0.96	0.908046	1	0.884106
0.788889	0.859094	0.858339	0.759104	0.862454	0.729654	0.731398	0.888889	1	1	0.877123	0.772118	0.843143	0.937804	0.774229	0.759742	0.810458	0.716535	0.681818	0.90566	0.977273	0.798175
0.976959	0.87158	0.911197	0.7607	0.940845	0.848739	0.840517	0.789474	0.785714	0.932203	0.833042	0.905759	0.824429	0.930297	0.741071	0.869765	1	0.941423	0.775	0.726027	0.875	0.909735
0.900452	0.820611	0.926606	0.784955	0.920228	0.66284	0.831818	1	1	0.888889	0.886313	0.837209	0.87287	0.85121	0.782914	0.789158	0.913978	0.896296	0.931034	0.985915	1	0.86532
0.866667	0.845984	0.901293	0.691653	0.910377	0.88637	0.940426	0.938776	0.781818	0.941176	0.826539	0.924658	0.812207	0.95648	0.77771	0.823083	0.824641	0.807843	0.80597	0.829787	0.926316	0.876543
0.910204	0.865809	0.935129	0.818927	0.92891	0.863284	0.885845	0.851852	0.934426	0.875	0.807359	0.903315	0.80246	0.918204	0.716012	0.833333	0.871622	0.721578	0.911111	0.894118	0.910112	0.911111
0.80083	0.844305	0.930845	0.763587	0.861432	0.761094	0.801522	0.820513	0.878049	1	0.865	0.851351	0.82232	0.91814	0.814845	0.839806	0.871622	0.758475	0.953488	0.904762	0.915789	0.826546
0.8157	0.831029	0.869989	0.762235	0.942623	0.554688	0.817073	NA	1	0.943396	0.8639	0.904379	0.784434	0.884297	0.731425	0.815085	0.862298	0.777358	0.775	0.731183	0.847059	0.828427
0.928934	0.853292	0.901887	0.650997	0.877323	0.933775	0.799047	NA	0.902439	0.90566	0.879485	0.892157	0.814515	0.915471	0.828957	0.837989	0.829545	0.888889	0.717647	0.810127	0.984375	0.871192
0.834286	0.784641	0.96303	0.739819	0.902736	0.642476	0.879518	1	0.6	0.793103	0.834264	0.921053	0.851357	0.863636	0.823373	0.793023	0.839779	0.755102	0.721519	0.717949	0.943182	0.840787
0.924855	0.802024	0.937113	0.730817	0.834559	0.889831	0.842649	0.789474	0.934426	1	0.853846	0.857909	0.832388	0.922199	0.820728	0.789251	0.862434	0.721569	0.738636	0.773585	0.954545	0.818812
0.84593	0.794425	0.864458	0.7507	0.913846	0.764151	0.790909	0.842105	0.948718	0.95122	0.88785	0.948177	0.79259	0.903579	0.815891	0.78826	0.779564	0.77037	0.723684	0.661972	0.946809	0.865025
0.838926	0.816451	0.873947	0.80328	0.906801	0.866242	0.882845	0.959184	0.803922	0.793103	0.854651	0.914365	0.788615	0.874046	0.785231	0.773501	0.827778	0.912409	0.691176	0.88172	0.939024	0.801075
1	0.832284	0.907473	0.74866	0.892019	0.730061	0.834677	0.923077	0.970588	0.707865	0.81784	0.89533	0.832332	0.892329	0.752525	0.882353	0.791667	0.732839	0.890411	0.84058	1	0.877177
0.815789	0.824767	0.911306	0.803468	0.870824	0.775048	0.932292	0.923077	1	1	0.850288	0.852564	0.802796	0.930481	0.762763	0.885057	0.816092	0.696154	0.797619	0.888889	0.933333	0.898094
0.951673	0.830395	0.870268	0.783645	0.864686	0.88232	0.806306	0.949153	1	0.891566	0.81784	0.769767	0.79462	0.939633	0.80992	0.696121	0.753835	0.771536	0.758621	0.948052	0.967742	0.839898
0.799353	0.793466	0.932632	0.758848	0.912037	0.836158	0.759696	0.857143	0.927273	1	0.948135	0.913158	0.855236	0.876852	0.860087	0.81978	0.951515	0.838462	0.710145	0.830189	0.898148	0.815615
0.778894	0.829089	0.908416	0.752288	0.913333	0.770837	0.708293	1	1	1	0.816239	0.793653	0.815421	0.917341	0.837471	0.809843	0.858478	0.762422	0.793103	0.806452	0.865169	0.851047
0.77027	0.868221	0.840046	0.794705	0.861818	0.814103	0.970006	0.894737	0.804878	0.936508	0.920782	0.878963	0.851762	0.888084	0.823159	0.884447	0.809073	0.733142	0.75	0.898551	0.92	0.795764
0.933036	0.838869	0.908858	0.736881	0.933131	0.757777	0.761421	0.916667	0.967213	0.90566	0.849005	0.890909	0.771576	0.912379	0.758046	0.823928	0.728916	0.58582	0.808219	0.738095	0.943396	0.8856
0.853881	0.841482	0.816514	0.806946	0.91358	0.623796	0.712829	0.966102	0.827586	0.819277	0.790307	0.789744	0.856269	0.94556	0.778763	0.900398	0.78183	0.775591	1	1	0.95098	0.831513
0.867647	0.816435	0.901001	0.891253	0.896552	0.786982	0.809955	0.865672	1	0.851852	0.877474	0.914439	0.812884	0.848246	0.757009	0.793282	0.861272	0.607438	0.745763	0.612903	1	0.823132
0.910714	0.832251	0.931256	0.786076	0.893939	0.771186	0.757225	1	0.785714	0.941176	0.856272	0.843716	0.843121	0.925926	0.705231	0.892056	0.833333	0.753358	1	0.431373	1	0.896437
0.920398	0.846092	0.888641	0.770171	0.864048	0.781646	0.900943	0.583333	0.714286	1	0.841584	0.860927	0.819215	0.851138	0.846817	0.794745	0.71345	0.690024	0.7625	0.633803	0.905263	0.863636
0.783172	0.840689	0.864865	0.796395	0.893333	0.862453	0.778261	0.710526	0.902439	0.916667	0.86369	0.909677	0.842359	0.89326	0.789281	0.874755	0.807374	0.825	0.682927	0.414634	0.912621	0.879758
0.862832	0.822058	0.934289	0.74006	0.838624	0.761232	0.756198	0.921053	0.898305	0.941176	0.948454	0.878613	0.848658	0.883165	0.796939	0.860636	0.803191	0.775841	0.895349	0.7875	0.888889	0.869347
0.876543	0.853825	0.917045	0.74221	0.853933	0.781457	0.794872	0.842105	0.964286	0.923077	0.881733	0.820937	0.842733	0.89924	0.806637	0.866128	0.569832	0.793478	0.808824	0.703704	1	0.890696
0.718045	0.846817	0.88764	0.696286	0.86711	0.81192	0.844263	0.961039	1	0.923077	0.885106	0.977612	0.85979	0.896429	0.881184	0.91258	0.846561	0.799145	0.857143	0.708333	0.965909	0.789668
0.774908	0.848783	0.870921	0.817201	0.910112	0.90604	0.831776	0.966102	0.95122	1	0.936556	0.840782	0.781558	0.93743	0.710345	0.863485	0.852941	0.802255	0.888889	0.880952	0.932584	0.784656
0.832827	0.835006	0.843137	0.774905	0.88	0.742424	0.875	0.868421	1	0.943396	0.901057	0.891821	0.790269	0.908914	0.709484	0.613263	0.673188	0.643636	0.853933	0.821918	0.870968	0.850556
0.937269	0.842247	0.911032	0.764603	0.894389	0.694023	0.896552	1	1	0.890411	0.792737	0.94385	0.830544	0.93615	0.83076	0.852622	0.878307	0.784541	0.967033	0.880435	0.8375	0.871405
0.716923	0.83956	0.854815	0.784623	0.908759	0.900709	0.876543	0.928571	1	0.97619	0.833333	0.941211	0.800248	0.891412	0.798951	0.836134	0.805769	0.805344	0.76	0.671233	0.967391	0.859676
0.825553	0.872918	0.845466	0.780591	0.86783	0.826349	0.79803	0.637931	0.785714	0.875	0.853944	0.922414	0.854862	0.877476	0.773999	0.814708	0.822744	0.879433	0.813333	0.652778	0.944444	0.843775
0.923345	0.787362	0.908408	0.708813	0.875	0.765374	0.755287	0.846154	1	0.826087	0.823105	0.886207	0.824332	0.899837	0.795316	0.941767	0.736559	0.827869	0.769231	0.828125	0.972973	0.811258
0.899705	0.807892	0.896313	0.803437	0.942073	0.732143	0.689076	0.583333	1	1	0.826223	0.831541	0.7921	0.890682	0.710149	0.834373	0.793478	0.727273	0.682927	0.794118	0.88	0.872656
0.791165	0.815446	0.932681	0.770617	0.941358	0.753247	0.900943	0.928571	0.769231	0.680412	0.820677	0.84492	0.827658	0.863911	0.762813	0.759475	0.589189	0.789699	0.855422	0.660377	0.938462	0.832787
0.756757	0.839818	0.936491	0.88628	0.894366	0.793977	0.859813	0.918367	0.853659	0.8625	0.811081	0.887139	0.807825	0.940631	0.787825	0.827586	0.850279	0.735901	0.904762	0.929577	0.884211	0.845084
0.85124	0.807965	0.907448	0.698031	0.891089	0.796703	0.796875	0.836735	1	0.91358	0.867211	0.883559	0.8064	0.889276	0.819141	0.666317	0.764706	0.761905	0.895349	0.865385	0.956044	0.855721
0.818182	0.843609	0.909535	0.732947	0.951368	0.700377	0.880309	1	0.878049	0.904762	0.865828	0.957237	0.84597	0.893411	0.784456	0.854167	0.747525	0.828654	0.876712	0.666667	0.848837	0.817279
0.893536	0.835775	0.875429	0.803168	0.853403	0.780837	0.796969	0.859649	1	0.965517	0.896154	0.888298	0.789454	0.891182	0.729295	0.772124	0.842391	0.816671	0.765432	0.847059	0.87963	0.774084
0.889299	0.831246	0.924678	0.737705	0.941392	0.855932	0.890625	0.949153	0.95122	0.932203	0.887079	0.882184	0.833271	0.878211	0.804242	0.870801	0.889535	0.822922	0.746667	0.695122	0.860215	0.824833
0.940351	0.845709	0.905544	0.703503	0.972067	0.752389	0.862647	0.962963	0.875	0.965517	0.817753	0.88841	0.817735	0.90369	0.803021	0.79918	0.832432	0.893537	0.820896	0.702703	0.972603	0.786908
0.872727	0.8529	0.93625	0.720051	0.918089	0.781948	0.788177	0.923077	1	0.890625	0.755	0.944637	0.873675	0.869767	0.760468	0.895299	0.865922	0.849057	0.893939	0.797872	0.882979	0.833333
0.75	0.832682	0.894206	0.783693	0.852243	0.766513	0.780109	0.836735	0.793103	0.898734	0.79409	0.881159	0.849572	0.93143	0.785714	0.727289	0.744681	0.828358	0.849315	0.935484	0.963415	0.808327
0.852399	0.822633	0.899676	0.763407	0.958904	0.897959	0.947619	0.973684	NA	0.795455	0.827027	0.821244	0.798314	0.907182	0.820608	0.868421	0.846995	0.713693	0.839506	0.68254	0.945946	0.810779
0.892593	0.848593	0.925434	0.74581	0.895775	0.830769	0.827273	0.851852	0.934426	0.980392	0.79021	0.867133	0.800799	0.938372	0.823732	0.749215	0.780067	0.648515	0.97561	0.968254	0.893617	0.911348
0.756098	0.822877	0.927095	0.818743	0.902736	0.788039	0.926136	0.833333	0.902439	0.82716	0.831505	0.926056	0.811599	0.889957	0.784242	0.786848	0.739394	0.829302	0.905263	0.881356	0.98	0.861815
0.8	0.857006	0.922032	0.739848	0.926761	0.744966	0.755561	0.921053	0.960784	0.790698	0.873575	0.867647	0.845293	0.837209	0.772748	0.750455	0.804348	0.769504	0.924051	0.804878	0.873786	0.857847
0.889706	0.80468	0.891313	0.774615	0.877285	0.856061	0.832669	0.642857	0.958333	0.887097	0.844502	0.920513	0.810715	0.904096	0.683864	0.821862	0.760548	0.772491	0.963415	0.870968	0.90566	0.823835
0.872832	0.81532	0.921	0.792467	0.956081	0.852713	0.90411	0.808511	1	0.907407	0.793825	0.894872	0.815629	0.88423	0.689815	0.877095	0.893855	0.898551	0.925	0.762887	1	0.85679
0.93722	0.803424	0.933905	0.805255	0.877682	0.860215	0.786458	0.931034	NA	0.965517	0.864654	0.816934	0.832447	0.945996	0.793581	0.845953	0.89441	0.754246	0.811765	0.609756	0.972973	0.774816
0.9375	0.823959	0.899645	0.796537	0.881481	0.862488	0.840909	0.596491	0.923077	0.924528	0.837321	0.898791	0.77485	0.923792	0.854779	0.823158	0.721642	0.809913	0.852273	0.659091	1	0.832767
0.922764	0.80265	0.866737	0.787979	0.972603	0.80303	0.8875	0.777778	0.934426	0.95122	0.894084	0.800919	0.804874	0.880633	0.777185	0.734571	0.856781	0.892877	0.810811	0.666667	0.94382	0.916519
0.703833	0.849989	0.901001	0.784675	0.888889	0.677019	0.894531	1	NA	0.943662	0.885191	0.922535	0.772318	0.91371	0.829381	0.76155	0.736486	0.817844	0.802817	0.887324	0.95	0.846045
0.76	0.845599	0.892729	0.823983	0.908642	0.689076	0.86922	0.925926	0.970588	0.924528	0.878493	0.820801	0.824857	0.931997	0.806246	0.855422	0.742515	0.748175	0.849315	0.95122	0.93617	0.871838
0.870748	0.831608	0.856287	0.783572	0.909574	0.927632	0.791855	0.881356	1	0.924528	0.748764	0.882667	0.819855	0.908587	0.782659	0.757882	0.786458	0.78327	0.666667	1	1	0.886626
0.721992	0.820433	0.86915	0.674556	0.854167	0.699115	0.915789	0.903226	0.846154	0.953846	0.860933	0.901099	0.810471	0.90656	0.794153	0.713647	0.704142	0.816427	0.77907	0.888889	0.944444	0.881944
0.904615	0.789145	0.922149	0.797051	0.868766	0.814815	0.918182	0.888889	0.866667	0.941176	0.852705	0.78125	0.851828	0.931363	0.793183	0.683798	0.778443	0.760148	0.825581	0.835616	0.932584	0.825629
0.873529	0.836938	0.872818	0.745219	0.85396	0.785185	0.907407	0.897959	0.733333	0.851351	0.839744	0.916667	0.831661	0.930868	0.769139	0.831858	0.773196	0.811112	0.706667	0.6625	0.985507	0.859447
0.877419	0.781031	0.879859	0.779564	0.889262	0.773585	0.939891	1	1	0.839506	0.84222	0.892801	0.818955	0.909574	0.838219	0.713723	0.775919	0.801284	0.821918	0.820225	0.921348	0.845219
0.770968	0.841865	0.893013	0.743965	0.878713	0.953271	0.768326	0.777778	0.980392	0.890411	0.839925	0.844578	0.765711	0.895604	0.739712	0.867089	0.80791	0.857143	0.813953	0.704225	0.96	0.87824
0.888502	0.824794	0.918949	0.75	0.902116	0.803797	0.881189	0.75	1	1	0.812271	0.801919	0.84486	0.86567	0.750723	0.734201	0.797514	0.787234	0.824324	0.863014	0.923077	0.908491
0.816143	0.85	0.885375	0.795626	0.824818	0.853448	0.839196	0.685185	0.902439	0.957746	0.832609	0.87987	0.827107	0.856722	0.787826	0.858824	0.783133	0.89083	0.931034	0.784091	0.939024	0.806995
0.850746	0.860215	0.889429	0.756162	0.912134	0.898876	0.909465	0.728814	1	1	0.755023	0.905444	0.84003	0.893788	0.833118	0.841121	0.902098	0.813869	0.880597	0.966102	0.915663	0.86385
0.989637	0.833047	0.885683	0.734788	0.885572	0.88125	0.852814	1	0.95122	0.871795	0.866157	0.870968	0.80163	0.879211	0.825099	0.732064	0.762855	0.780571	0.87234	0.761905	0.968085	0.812701
0.83815	0.782562	0.929955	0.83587	0.83427	0.7875	0.835556	0.84	0.896552	0.941176	0.837891	0.792399	0.83201	0.864326	0.74656	0.811058	0.865922	0.691228	0.868132	0.814815	0.965517	0.875479
0.794643	0.839342	0.894541	0.836667	0.853333	0.801242	0.835556	0.827586	0.95122	0.904762	0.857283	0.868074	0.811468	0.92788	0.819598	0.832692	0.943038	0.839416	0.948052	0.847222	0.916667	0.806644
0.800995	0.844841	0.923077	0.774696	0.943069	0.9	0.73177	0.736842	1	0.890411	0.745436	0.924242	0.869474	0.910898	0.778039	0.756431	0.776036	0.778656	0.881356	0.777778	0.903614	0.880306
0.909722	0.840596	0.886386	0.73775	0.927007	0.806672	0.81	0.947368	1	0.922078	0.885384	0.900293	0.813542	0.930233	0.752908	0.826658	0.741176	0.888596	0.865854	0.906977	0.939024	0.865201
0.823529	0.817333	0.867032	0.792612	0.926471	0.920181	0.772593	0.857143	0.733333	0.943396	0.873156	0.677632	0.847533	0.89227	0.78564	0.79702	0.762982	0.690141	0.9125	0.902778	1	0.819966
0.941748	0.845135	0.891892	0.805162	0.903743	0.880952	0.888516	1	NA	0.825	0.805076	0.855696	0.835629	0.900507	0.81383	0.85625	0.831449	0.603774	0.87931	0.847458	1	0.839288
0.898496	0.823246	0.949925	0.742778	0.89951	0.794975	0.892241	0.777778	1	0.876543	0.874735	0.925558	0.838001	0.895264	0.815613	0.840419	0.70223	0.865494	0.892473	0.785714	0.927083	0.845898
0.810484	0.828711	0.897698	0.832738	0.859122	0.877419	0.79918	0.62963	0.873239	0.943396	0.811412	0.821138	0.810041	0.921077	0.774122	0.831044	0.704545	0.868132	0.934066	0.966102	0.9375	0.874783
0.840278	0.838279	0.953125	0.81125	0.884848	0.834951	0.865546	0.758621	1	0.929577	0.903131	0.920168	0.752745	0.908842	0.741573	0.817303	0.777778	0.833977	0.844156	0.83908	0.961538	0.834168
0.799443	0.838337	0.836303	0.715593	0.859532	0.69697	0.813974	0.921053	0.967213	0.95122	0.857305	0.878713	0.846229	0.927694	0.773477	0.765823	0.781915	0.893617	0.793478	0.836066	1	0.86204
0.858209	0.869338	0.914541	0.761039	0.866397	0.818182	0.954243	0.827586	1	1	0.834934	0.914634	0.792737	0.909953	0.755066	0.835979	0.773957	0.855967	0.922222	0.797468	1	0.906948
0.756906	0.823681	0.887586	0.734975	0.898455	0.80844	0.882051	1	0.9375	0.943396	0.77374	0.838196	0.857584	0.922849	0.830682	0.794824	0.756671	0.899194	0.851351	0.96875	1	0.752033
0.799257	0.865686	0.87933	0.77879	0.930328	0.881119	0.795074	0.642857	NA	0.904762	0.878673	0.856734	0.847091	0.884196	0.788532	0.7806	0.699044	0.833962	0.79661	0.716981	0.96875	0.872814
0.868056	0.859401	0.853191	0.725322	0.865854	0.858974	0.887324	0.931507	1	0.949153	0.851005	0.969014	0.840135	0.893925	0.745455	0.842767	0.863095	0.860235	0.911765	0.805195	0.887324	0.858678
0.852071	0.830106	0.878225	0.764479	0.908046	0.925926	0.744567	0.928571	1	0.873418	0.909569	0.872449	0.807864	0.952606	0.789465	0.694219	0.78836	0.825455	0.675	0.879518	0.910112	0.836972
0.8583	0.808989	0.879479	0.779646	0.926154	0.830189	0.804444	0.877551	1	0.922078	0.884892	0.871148	0.788529	0.927929	0.846558	0.825532	0.791769	0.761905	0.532468	0.855422	0.959184	0.903634
0.853583	0.824159	0.897457	0.782772	0.900662	0.892216	0.756654	0.888889	0.960784	0.923077	0.818875	0.933798	0.802979	0.912438	0.841589	0.758965	0.840705	0.75188	0.753086	0.64557	1	0.911812
0.862832	0.832449	0.933619	0.790569	0.938389	0.623487	0.888325	0.916667	1	0.869565	0.830214	0.921283	0.818252	0.937853	0.783676	0.837647	0.907104	0.93985	0.9	0.936842	0.987654	0.903416
0.741935	0.83041	0.837491	0.606133	0.84901	0.723888	0.736041	0.962963	0.923077	1	0.875862	0.831177	0.837729	0.885766	0.724947	0.834746	0.749651	0.805755	0.76	0.616279	0.968254	0.810096
0.8125	0.837985	0.81158	0.761474	0.873596	0.710744	0.773913	1	0.79661	0.816092	0.857288	0.885965	0.866284	0.908049	0.787305	0.764119	0.847059	0.89582	0.891892	0.768293	0.9625	0.925121
0.874439	0.809599	0.939286	0.725561	0.885645	0.822368	0.745192	0.847458	1	0.941176	0.86921	0.969136	0.836774	0.909006	0.751842	0.818671	0.760861	0.803571	0.686047	0.843373	0.945205	0.847327
0.879245	0.808835	0.950863	0.793127	0.921488	0.701299	0.820896	0.836735	0.794872	0.924528	0.888465	0.825926	0.847709	0.852858	0.791995	0.859688	0.805556	0.668023	0.747126	0.630435	1	0.830795
0.835821	0.862709	0.946652	0.751089	0.92953	0.815422	0.736626	0.753846	0.764706	0.947368	0.854618	0.780702	0.796926	0.902226	0.805064	0.811881	0.862857	0.782609	0.756757	0.711111	0.849462	0.892576
0.731707	0.828327	0.948052	0.798762	0.917293	0.81295	0.857143	0.789474	NA	0.865854	0.868613	0.876437	0.822662	0.847892	0.699809	0.813708	0.79554	0.57685	0.77027	0.770115	0.911111	0.939394
0.84	0.826967	0.938424	0.7333	0.89	0.747831	0.873874	0.738462	1	0.941176	0.82198	0.877005	0.834763	0.918254	0.774939	0.682309	0.646322	0.617671	0.706667	0.817073	0.953846	0.855527
0.758794	0.814304	0.915017	0.710981	0.936803	0.763314	0.923469	0.87234	1	0.846154	0.834813	0.858744	0.7811	0.91358	0.79169	0.772673	0.91708	0.717842	0.638554	0.811321	0.978723	0.879549
0.935323	0.817708	0.865079	0.800454	0.867521	0.791016	0.776721	0.848485	0.97561	0.873239	0.843694	0.927374	0.775133	0.94717	0.762515	0.879279	0.837696	0.843325	0.739726	1	0.893617	0.879904
0.910299	0.777371	0.876282	0.747137	0.955326	0.878205	0.890173	0.959184	0.926829	1	0.814932	0.859408	0.837141	0.955727	0.73863	0.847656	0.890909	0.679688	0.936709	0.820513	0.917808	0.8
0.861607	0.834448	0.90241	0.753698	0.910615	0.91716	0.933707	1	0.942308	1	0.832944	0.823678	0.833956	0.918329	0.785095	0.805944	0.818182	0.799133	0.758242	0.764706	0.932584	0.889545
0.844371	0.812681	0.835929	0.804861	0.88806	0.592346	0.882746	0.791045	0.942308	0.907407	0.873469	0.891414	0.803208	0.860915	0.749259	0.86927	0.825137	0.793103	0.880952	0.775	0.859813	0.761442
0.956081	0.833995	0.888347	0.752571	0.864238	0.811189	0.83945	0.894737	0.932203	0.876712	0.899767	0.928086	0.820724	0.905456	0.775066	0.833205	0.709845	0.68559	0.922078	0.867925	0.977528	0.823621
0.886878	0.871155	0.878831	0.771468	0.914815	0.653543	0.816754	0.736842	1	0.95122	0.894641	0.835979	0.832273	0.927239	0.85526	0.718869	0.909091	0.776952	0.92	0.633803	0.840426	0.873477
0.818713	0.834237	0.843023	0.774648	0.898592	0.901094	0.840202	0.929825	1	0.981132	0.864967	0.902857	0.842221	0.930362	0.740556	0.841808	0.815695	0.880952	0.762712	0.833333	0.698113	0.843696
0.86	0.845684	0.887577	0.773138	0.934726	0.812452	0.771186	0.871795	0.941176	0.90625	0.893532	0.859195	0.814027	0.910283	0.674507	0.84029	0.88355	0.617956	0.897436	0.8625	1	0.881903
0.869403	0.868263	0.879941	0.749968	0.842424	0.918206	0.878453	0.910714	0.97561	0.924528	0.914462	0.840476	0.838153	0.918349	0.736317	0.800875	0.766667	0.627168	0.83908	0.758242	0.83908	0.886672
0.928144	0.783578	0.935724	0.723746	0.880952	0.761962	0.807824	0.947368	1	0.943396	0.782787	0.893462	0.787476	0.933082	0.830526	0.806667	0.85119	0.812941	0.753425	0.728395	0.972973	0.813679
0.765101	0.851519	0.926986	0.880018	0.886288	0.858363	0.811765	0.79661	0.966102	0.903226	0.733813	0.808219	0.844186	0.911495	0.782253	0.920128	0.802139	0.895625	0.909091	0.780488	0.915094	0.839973
0.865672	0.785331	0.912487	0.793037	0.863861	0.92437	0.929182	0.631579	0.804878	0.904762	0.866604	0.818579	0.864265	0.85933	0.783305	0.896873	0.710059	0.752521	0.9	0.73913	0.95098	0.865201
0.8	0.792937	0.910854	0.707682	0.947891	0.770429	0.852466	0.864407	0.714286	1	0.836177	0.904322	0.816869	0.92215	0.792612	0.748988	0.884393	0.781624	0.860759	0.948052	0.984615	0.84569
0.851613	0.855113	0.872449	0.8121	0.931298	0.710843	0.731725	0.868421	0.964286	0.859155	0.915462	0.900344	0.815741	0.861664	0.80838	0.865566	0.815548	0.760456	0.855422	0.704225	0.950617	0.865854
0.895082	0.86072	0.881257	0.756723	0.905028	0.893333	0.735987	0.710526	0.95122	0.929577	0.865717	0.838906	0.829924	0.837361	0.79494	0.857143	0.795579	0.786826	0.795181	0.777778	0.974026	0.841688
0.817073	0.858113	0.929907	0.771257	0.912387	0.916667	0.894495	1	1	0.932203	0.839154	0.788674	0.820008	0.874202	0.769754	0.839506	0.80226	0.796166	0.849315	0.753086	0.967742	0.785278
0.916923	0.810091	0.938076	0.755672	0.890722	0.796992	0.816425	0.769231	1	1	0.83711	0.93865	0.824112	0.916098	0.806739	0.836518	0.89155	0.818533	0.763441	0.797753	1	0.850977
0.845902	0.810152	0.871239	0.701159	0.884507	0.837586	0.823789	0.888889	1	0.943396	0.762277	0.816143	0.814112	0.892857	0.737791	0.809628	0.832168	0.768	0.797872	0.811111	0.873239	0.863166
0.779279	0.84516	0.892078	0.728228	0.9625	0.800811	0.797101	0.962963	0.901639	0.928571	0.908829	0.918216	0.839862	0.924546	0.791038	0.830836	0.76087	0.884363	0.679012	0.980769	0.909091	0.905142
0.919283	0.813399	0.914321	0.790972	0.776204	0.716606	0.745192	0.717949	0.829268	0.85	0.872072	0.936567	0.792973	0.938484	0.770338	0.770225	0.776536	0.781395	0.92	0.759259	0.94186	0.842679
0.869347	0.844841	0.919125	0.749275	0.927171	0.812081	0.832487	1	0.875	0.95122	0.915822	0.793872	0.844208	0.896007	0.822118	0.845865	0.841594	0.607143	0.709302	0.576923	0.978947	0.887579
0.87156	0.796491	0.875273	0.746146	0.899628	0.721854	0.821622	0.846154	0.902439	1	0.799242	0.734884	0.813817	0.878389	0.794623	0.826415	0.757576	0.821012	0.831461	0.859375	0.860215	0.81184
0.858974	0.822837	0.905983	0.728682	0.890141	0.687007	0.893617	0.740741	1	0.95122	0.899487	0.90566	0.85032	0.93009	0.831869	0.893258	0.768362	0.775	0.925	0.9375	0.94382	0.895279
0.853211	0.816479	0.90766	0.667954	0.913545	0.916667	0.821101	1	0.95122	1	0.800352	0.867314	0.804889	0.927565	0.729265	0.827298	0.769231	0.806137	0.903614	0.857143	0.916667	0.804977
0.919598	0.837122	0.921251	0.756877	0.871148	0.780645	0.815413	1	0.964286	0.965517	0.946903	0.948339	0.830148	0.908092	0.794193	0.798113	0.662791	0.865613	0.74	0.888889	0.9375	0.844068
0.878049	0.838654	0.813026	0.794624	0.925697	0.782609	0.830097	0.928571	1	0.887097	0.795031	0.919118	0.832695	0.946077	0.804638	0.868159	0.872198	0.786517	0.845238	0.7125	0.986301	0.841917
0.913978	0.856097	0.873579	0.767565	0.96281	0.798319	0.794872	0.925926	0.733333	0.851852	0.844131	0.963415	0.796933	0.904137	0.824168	0.811321	0.934211	0.881857	0.72093	0.902778	0.936508	0.861747
0.92069	0.807306	0.901435	0.72447	0.863071	0.928105	0.801688	0.948718	1	0.928571	0.783195	0.899081	0.843535	0.918463	0.693651	0.782692	0.788945	0.877453	0.826087	0.865169	0.957447	0.84517
0.709821	0.884624	0.912402	0.768868	0.935385	0.777778	0.779904	0.954545	0.902439	0.90566	0.937056	0.871734	0.75995	0.918149	0.813243	0.820988	0.850575	0.746377	0.865854	0.641026	0.932584	0.78655
0.807407	0.851397	0.915598	0.79648	0.884868	0.830336	0.850962	0.805195	1	0.849315	0.812191	0.818681	0.815497	0.88499	0.796411	0.857122	0.751503	0.88806	0.773333	0.922222	1	0.830654
0.760331	0.812077	0.873446	0.818262	0.904535	0.794872	0.782334	0.978723	NA	0.95122	0.926428	0.883085	0.805588	0.864901	0.807059	0.869217	0.686129	0.884328	0.705882	0.759494	0.845238	0.820791
0.853896	0.841762	0.80855	0.744679	0.851064	0.858824	0.882353	0.797297	1	1	0.78272	0.934286	0.854631	0.917516	0.734438	0.83882	0.898204	0.811321	0.770115	0.684932	0.935897	0.820101
0.927336	0.86183	0.886946	0.805143	0.930836	0.841256	0.666667	0.787234	1	1	0.854187	0.827751	0.811768	0.920635	0.815991	0.764828	0.703125	0.873563	0.97561	0.682927	0.861386	0.876138
0.791304	0.831474	0.929978	0.75707	0.824324	0.871623	0.787808	0.732143	0.836364	1	0.848178	0.708677	0.856888	0.91021	0.803605	0.844211	0.868852	0.804598	0.764706	0.670886	0.939024	0.886633
0.706897	0.807118	0.901566	0.771108	0.905759	0.79661	0.826063	0.948718	0.980392	0.905882	0.826309	0.919571	0.855403	0.891434	0.835014	0.797559	0.832489	0.789641	0.686567	0.837838	0.909091	0.881137
0.92	0.82372	0.922051	0.812397	0.790476	0.670462	0.896714	1	1	0.827586	0.918812	0.855305	0.838973	0.917431	0.832739	0.864055	0.823529	0.811594	0.779661	0.797297	1	0.820639
0.765734	0.791739	0.893824	0.720667	0.952206	0.77298	0.882716	0.836735	0.95122	0.890625	0.855978	0.833044	0.845106	0.922509	0.790929	0.809735	0.80791	0.599495	0.75	0.790698	1	0.932818
0.77971	0.817786	0.921109	0.728213	0.896806	0.82853	0.923077	0.779412	1	0.876712	0.865422	0.845921	0.793569	0.927363	0.722664	0.811548	0.888112	0.80009	0.847826	0.901961	1	0.866203
0.907143	0.847788	0.928789	0.762841	0.824766	0.890701	0.876596	0.836735	0.794872	0.915493	0.842209	0.817967	0.838258	0.910584	0.812337	0.792079	0.910223	0.705562	0.964286	0.727273	0.909091	0.836552
0.867816	0.81003	0.932262	0.731851	0.85906	0.87793	0.739591	1	0.941176	0.962264	0.920424	0.85122	0.821249	0.932554	0.784041	0.689705	0.747253	0.828794	0.648352	0.691358	0.810526	0.881545
0.908397	0.814695	0.90582	0.789726	0.836782	0.857143	0.796154	1	1	0.761905	0.92204	0.843023	0.784293	0.924171	0.770332	0.784274	0.782434	0.817073	0.777778	0.674157	0.97561	0.822096
0.848708	0.860382	0.939145	0.752137	0.894578	0.810345	0.870536	0.820513	0.934426	0.859155	0.790389	0.909091	0.856566	0.951362	0.79781	0.826	0.803468	0.812	0.766234	0.837838	0.959596	0.855183
0.852018	0.854813	0.912043	0.824216	0.908759	0.777848	0.704834	0.962963	0.902439	0.934426	0.876043	0.863636	0.821492	0.902388	0.769017	0.797368	0.845592	0.662203	0.6375	0.690476	0.878788	0.813765
0.879195	0.818079	0.850153	0.750388	0.913165	0.720349	0.830579	1	1	0.935484	0.869903	0.855556	0.778997	0.905678	0.77707	0.779937	0.682119	0.789683	0.75	0.840909	1	0.870354
0.865052	0.829875	0.910992	0.801424	0.880208	0.729282	0.805205	0.820513	1	0.888889	0.884655	0.862311	0.84292	0.902015	0.655563	0.793718	0.834727	0.97561	0.833333	0.75	0.823529	0.863999
0.947977	0.834571	0.88833	0.817478	0.907895	0.755537	0.917526	0.74359	1	0.82716	0.860185	0.888889	0.84331	0.932123	0.813364	0.827723	0.797101	0.637795	0.769231	0.942308	0.972973	0.890018
0.84466	0.804878	0.901758	0.720656	0.901685	0.770115	0.945355	0.931034	0.862069	0.90625	0.858648	0.807487	0.858579	0.921772	0.784458	0.902351	0.748663	0.862816	0.697368	0.716981	1	0.88117
0.928889	0.794761	0.892102	0.738636	0.950617	0.888856	0.903955	0.734694	0.829268	0.943396	0.873377	0.955056	0.813348	0.916047	0.783193	0.769775	0.767245	0.749843	0.845238	0.758242	0.849462	0.880444
0.866667	0.808905	0.856404	0.858092	0.943396	0.972973	0.884615	0.923077	1	0.90625	0.887984	0.879684	0.834229	0.923565	0.710799	0.856589	0.806452	0.789772	0.724138	0.730159	0.972973	0.870558
0.913495	0.8158	0.874932	0.736768	0.891358	0.648148	0.73	1	1	0.915663	0.897092	0.855956	0.817353	0.941343	0.747008	0.8591	0.796703	0.791822	0.80597	0.853659	0.939759	0.881513
0.777439	0.823287	0.891892	0.813615	0.951852	0.722892	0.837661	0.921053	0.821429	0.948052	0.847826	0.953846	0.819627	0.877022	0.854243	0.805085	0.761085	0.546763	0.787879	0.901639	0.970588	0.856486
0.881148	0.832634	0.866351	0.751507	0.905213	0.811024	0.778053	1	0.965517	1	0.829582	0.910145	0.782826	0.907019	0.817218	0.838337	0.719101	0.812	0.666667	0.705882	0.958333	0.817645
0.855721	0.846632	0.892167	0.8567	0.944079	0.912621	0.926462	0.915493	0.931034	0.90625	0.808389	0.94186	0.844958	0.894845	0.748359	0.821686	0.672817	0.837736	0.756098	0.890244	0.894737	0.827237
0.93	0.848617	0.901288	0.788276	0.835391	0.724638	0.904215	0.947368	1	0.943396	0.827488	0.846188	0.79128	0.874414	0.758229	0.837248	0.808108	0.897338	0.8	0.703125	0.952941	0.804091
0.903114	0.831015	0.94332	0.777582	0.941828	0.853846	0.822115	0.621212	1	0.888889	0.842324	0.770113	0.85968	0.921283	0.789728	0.915237	0.699066	0.817204	0.897059	0.83908	0.954545	0.805514
0.790179	0.798578	0.873817	0.758028	0.893688	0.777027	0.898671	0.789474	0.971014	0.875	0.8473	0.886978	0.833198	0.834433	0.848775	0.763419	0.867448	0.800738	0.7375	0.95122	0.882353	0.874214
0.901639	0.821886	0.894073	0.849339	0.912017	0.675325	0.833796	0.87234	1	0.904762	0.858926	0.85	0.846324	0.902686	0.752277	0.813796	0.843287	0.89925	0.867647	0.709677	0.966667	0.811523
0.852792	0.837636	0.905462	0.701863	0.903323	0.782517	0.871129	0.931034	0.926829	0.943396	0.902804	0.900485	0.845113	0.918222	0.82108	0.636461	0.816667	0.740178	0.864407	0.822581	0.936842	0.890879
0.841945	0.825217	0.934911	0.768625	0.874172	0.834586	0.813936	0.962963	0.961538	0.941176	0.881868	0.877699	0.802865	0.882636	0.842515	0.826406	0.945122	0.800813	0.873563	0.941176	0.977778	0.861498
0.928889	0.809644	0.896362	0.77193	0.814607	0.786028	0.863225	0.842105	0.878049	0.962264	0.844812	0.879121	0.806228	0.912736	0.816237	0.848382	0.82522	0.648438	0.85	0.810811	0.925532	0.827609
0.867816	0.873107	0.916497	0.760732	0.847561	0.886228	0.845361	0.583333	0.902439	0.90566	0.899295	0.87007	0.810647	0.895542	0.76269	0.773934	0.829395	0.849447	0.905882	0.848837	0.977778	0.830677
0.873606	0.869394	0.876078	0.699117	0.845283	0.818182	0.7696	0.910714	0.733333	0.952381	0.863952	0.844262	0.864837	0.950383	0.831853	0.849057	0.791387	0.882129	0.906667	0.689189	0.88764	0.862707
0.824074	0.830793	0.926978	0.788633	0.856764	0.848852	0.793578	0.923077	1	0.965517	0.802508	0.784615	0.843876	0.87766	0.78002	0.765517	0.842391	0.916996	0.914634	0.6	0.91	0.805687
0.767857	0.78523	0.837173	0.753403	0.909465	0.828947	0.751703	0.86	NA	0.943396	0.847976	0.933884	0.830612	0.848956	0.759902	0.838902	0.84127	0.851986	0.911111	0.902439	0.918367	0.817377
0.829181	0.844208	0.861305	0.764993	0.957143	0.765957	0.77803	1	0.970588	0.90625	0.856287	0.913915	0.82792	0.925732	0.77127	0.821058	0.844156	0.788288	0.762712	0.784091	0.958333	0.891042
0.872951	0.839001	0.82368	0.790152	0.915751	0.826923	0.887162	0.842105	0.897436	0.822785	0.83574	0.898702	0.852348	0.9012	0.803899	0.90193	0.78866	0.791045	0.613636	0.90625	1	0.854449
0.796296	0.763967	0.909342	0.800204	0.953177	0.916485	0.883117	0.948718	1	1	0.893887	0.895025	0.809637	0.917577	0.761317	0.816956	0.909677	0.757576	0.82	0.657534	0.951807	0.858802
0.806691	0.845416	0.93729	0.832037	0.950413	0.511905	0.847379	0.864407	1	0.941176	0.855978	0.76808	0.828388	0.872483	0.808152	0.8475	0.766497	0.875223	0.853933	0.690476	0.931034	0.850898
0.939698	0.811299	0.91121	0.810017	0.904959	0.713415	0.902008	0.863014	0.901639	0.928571	0.863222	0.81701	0.845553	0.911417	0.832266	0.830647	0.778378	0.884	0.747126	0.761905	0.803922	0.868496
0.750693	0.847937	0.912571	0.824336	0.838565	0.816002	0.875	0.918367	0.932203	0.928571	0.909901	0.747525	0.84377	0.85839	0.732995	0.821522	0.860465	0.836331	0.878049	0.725	0.986486	0.860307
0.837037	0.854432	0.867538	0.817797	0.860806	0.861842	0.947503	0.938776	0.941176	0.873016	0.76878	0.920213	0.834508	0.928168	0.784281	0.852459	0.736842	0.818841	0.678571	0.807692	0.946809	0.772055
0.860627	0.843225	0.959748	0.786249	0.930233	0.964539	0.784314	0.964912	1	0.943396	0.829694	0.805033	0.789496	0.883956	0.726284	0.874252	0.83815	0.843972	0.988235	0.833333	0.987654	0.800403
0.847403	0.855893	0.894019	0.775161	0.864458	0.933884	0.749744	1	0.853659	0.820513	0.820721	0.869792	0.838342	0.902176	0.799316	0.77659	0.753769	0.766423	0.706667	0.794521	0.902439	0.832638
0.87963	0.844682	0.885228	0.843003	0.922794	0.883212	0.756863	0.880597	0.836066	0.825	0.914706	0.811881	0.820539	0.892891	0.690371	0.844278	0.837989	0.932735	0.913043	0.866667	1	0.814061
0.837563	0.825913	0.931818	0.752033	0.871391	0.951049	0.991266	1	0.827586	0.962264	0.81777	0.851662	0.856769	0.90392	0.694516	0.906188	0.708791	0.808429	0.485714	0.740741	0.816092	0.846094
0.848485	0.873635	0.902378	0.877628	0.921212	0.889655	0.876147	1	0.782609	0.904762	0.846572	0.864048	0.866107	0.897727	0.805798	0.807425	0.78125	0.784615	0.8	0.698413	0.828571	0.891844
0.830827	0.823907	0.897006	0.767475	0.884521	0.788732	0.848341	0.959184	1	0.797468	0.897959	0.883084	0.818461	0.908478	0.773076	0.915524	0.666667	0.705255	0.732394	0.609375	0.966292	0.900674
0.823864	0.865929	0.872019	0.779089	0.924242	0.628319	0.884	0.932203	0.955882	0.882353	0.821363	0.859838	0.836541	0.931488	0.848391	0.784707	0.814101	0.855469	0.909091	0.728395	0.96875	0.8987
0.828179	0.85773	0.91882	0.863219	0.872727	0.87218	0.83432	0.632653	0.92	0.888889	0.855042	0.900901	0.798271	0.914701	0.744992	0.779591	0.942857	0.84739	0.881356	0.7	0.823529	0.809806
0.876866	0.821895	0.923307	0.79546	0.890728	0.634122	0.811496	0.740741	0.876712	0.95122	0.881356	0.842365	0.8636	0.882459	0.771121	0.801484	0.80226	0.865385	0.895522	0.8625	0.926316	0.861848
0.737557	0.863929	0.907928	0.781314	0.821862	0.885135	0.640633	0.842105	NA	0.95082	0.799659	0.884984	0.804198	0.88618	0.815537	0.763636	0.797753	0.728745	0.833333	0.766234	0.957746	0.771521
0.843478	0.815783	0.901499	0.800913	0.861386	0.775862	0.800926	1	0.862745	1	0.819328	0.875457	0.856759	0.899903	0.806987	0.874239	0.71978	0.742049	0.849315	0.828125	1	0.817639
0.841615	0.823871	0.908072	0.800495	0.915152	0.830189	0.891304	0.758621	0.898305	0.896104	0.892857	0.867978	0.811001	0.948347	0.744568	0.740933	0.796178	0.838249	0.9	0.753846	0.953125	0.902377
0.821561	0.83326	0.892308	0.707766	0.895775	0.844731	0.858465	0.958333	1	1	0.78934	0.920213	0.828397	0.924678	0.817085	0.856643	0.827586	0.762577	0.847458	1	0.990196	0.864566
0.867925	0.808498	0.883744	0.751653	0.890728	0.792208	0.842912	0.871795	1	0.873016	0.840949	0.950249	0.850551	0.897292	0.853538	0.763519	0.710843	0.669323	0.820513	0.876712	0.972973	0.881754
0.861538	0.815739	0.924569	0.801146	0.882845	0.83908	0.871134	1	0.846154	0.936508	0.802768	0.860349	0.790169	0.942382	0.775062	0.858765	0.843243	0.648	0.825581	0.682353	0.975309	0.851073
0.786517	0.806904	0.837209	0.731871	0.915541	0.859459	0.88	0.795918	0.916667	0.967213	0.80303	0.778313	0.818908	0.853308	0.781149	0.803493	0.851064	0.752756	0.72093	0.803279	0.815534	0.897813
0.927711	0.813452	0.883671	0.763767	0.927273	0.66	0.911017	0.833333	NA	0.884615	0.907996	0.889745	0.822301	0.921731	0.812246	0.834034	0.9375	0.815603	0.797619	0.851351	0.939024	0.842231
0.792982	0.803111	0.889506	0.774307	0.88102	0.775589	0.903226	0.896552	0.97561	0.941176	0.754595	0.879718	0.798592	0.90439	0.793318	0.901786	0.81587	0.728887	0.613333	0.794521	0.934783	0.904675
0.822878	0.807489	0.926259	0.733648	0.899628	0.775701	0.818182	1	0.980769	0.95122	0.808811	0.994398	0.827914	0.865036	0.714353	0.877095	0.747312	0.734694	0.776471	0.7625	0.914894	0.818262
0.798995	0.848455	0.905102	0.72473	0.896714	0.843972	0.767077	0.692308	0.875	0.872093	0.882736	0.946458	0.812476	0.912574	0.798957	0.813559	0.838323	0.814286	0.87931	0.885057	0.978947	0.831897
0.959821	0.813356	0.928726	0.841449	0.91358	0.852761	0.716763	0.959184	0.803922	0.82716	0.884656	0.832108	0.797153	0.855144	0.734555	0.830739	0.746032	0.739107	0.811111	0.822785	0.963415	0.844146
0.746269	0.847233	0.938598	0.876695	0.866359	0.862352	0.785831	0.794872	0.983607	1	0.8908	0.917127	0.845979	0.895038	0.788078	0.807623	0.854167	0.685393	0.833333	0.705882	0.959596	0.903704
0.799197	0.808588	0.855117	0.774451	0.958848	0.817344	0.834025	0.96	0.95122	0.952381	0.807149	0.789346	0.808686	0.893655	0.733094	0.865934	0.595376	0.800752	0.975309	0.791667	1	0.872321
0.806338	0.799624	0.887593	0.785597	0.896067	0.892842	0.816327	0.710526	0.75	1	0.785116	0.887387	0.828731	0.890196	0.783483	0.859815	0.83432	0.865448	0.768293	0.921569	0.866667	0.825802
0.887218	0.810007	0.839732	0.84459	0.886029	0.870504	0.937778	1	0.882353	0.888889	0.830508	0.863861	0.808382	0.936345	0.796308	0.838909	0.817539	0.825439	0.955056	0.655172	0.867347	0.846216
0.9	0.815605	0.894483	0.790807	0.918079	0.747571	0.859729	1	0.983051	0.771084	0.902439	0.878109	0.842681	0.903992	0.754662	0.798058	0.958621	0.885064	0.6625	0.756098	0.91358	0.768716
0.844444	0.753737	0.897172	0.781045	0.884817	0.692308	0.90625	0.861111	0.857143	0.95122	0.824818	0.837838	0.810478	0.917203	0.793194	0.910864	0.847368	0.84564	0.793103	0.863014	0.774194	0.890625
0.752412	0.824539	0.881826	0.793127	0.890511	0.748344	0.872136	0.928571	0.878049	0.962264	0.87965	0.781922	0.846119	0.894257	0.796329	0.833977	0.883197	0.688147	0.875	0.763889	0.953488	0.844463
0.935484	0.84463	0.933562	0.777311	0.887912	0.862595	0.904348	0.93617	0.95122	0.859155	0.867126	0.907063	0.80545	0.847676	0.809479	0.800866	0.840237	0.804309	0.879518	0.825397	1	0.789672
0.897321	0.788126	0.921839	0.721212	0.861728	0.785828	0.607457	0.736111	0.966102	0.943396	0.83662	0.883077	0.859926	0.864374	0.808334	0.819417	0.802193	0.716605	0.954023	0.730159	1	0.881765
0.734483	0.809065	0.880703	0.785322	0.8875	0.820359	0.876543	0.793103	0.884615	0.902778	0.864067	0.86	0.828744	0.850893	0.810438	0.880977	0.882545	0.803704	0.936709	0.923077	0.916667	0.831362
0.863454	0.841048	0.878709	0.786845	0.92437	0.686667	0.870813	0.846154	NA	1	0.93809	0.913295	0.832969	0.877155	0.724208	0.813142	0.75	0.658182	0.851852	0.776596	0.968254	0.854315
0.881279	0.868623	0.869988	0.744574	0.918819	0.79845	0.850242	0.736842	1	0.804598	0.837812	0.832402	0.801278	0.942308	0.80305	0.782204	0.856482	0.789272	0.833333	0.807692	0.8875	0.836077
0.953216	0.8504	0.877615	0.810314	0.896024	0.830688	0.75	1	1	0.904762	0.859796	0.892086	0.804594	0.916368	0.776941	0.751285	0.861446	0.874477	0.835294	0.690141	1	0.86597
0.666667	0.813367	0.855945	0.766342	0.875622	0.815789	0.85567	0.974359	0.847458	0.980392	0.869518	0.785398	0.806732	0.890944	0.831948	0.819446	0.830508	0.906997	0.942029	0.71831	0.816092	0.880543
0.899306	0.81756	0.875494	0.797802	0.911932	0.867769	0.796137	0.703704	0.8	0.90566	0.856115	0.991228	0.835357	0.893392	0.75631	0.832692	0.841176	0.734346	0.746667	0.670886	0.987654	0.805156
0.881459	0.855138	0.91859	0.833811	0.936455	0.820896	0.813853	0.757576	1	0.962264	0.892571	0.906977	0.814986	0.914259	0.783136	0.87384	0.627133	0.765152	0.804878	0.835616	0.932432	0.926944
0.848485	0.785176	0.876503	0.750514	0.918519	0.725926	0.855615	0.818182	0.898305	0.957746	0.861111	0.886792	0.834385	0.92827	0.841349	0.870021	0.633333	0.796992	0.845238	0.913043	0.96875	0.863314
0.913295	0.811636	0.920561	0.736407	0.872263	0.876543	0.918033	0.859155	1	0.843373	0.827358	0.88102	0.826127	0.95476	0.740243	0.829832	0.699007	0.763363	0.733333	0.76	0.863014	0.913043
0.893333	0.791163	0.868932	0.801465	0.893688	0.632955	0.791045	0.724138	0.647059	0.873016	0.882739	0.833753	0.843246	0.888566	0.783157	0.871341	0.881579	0.744856	0.741176	0.708333	0.986111	0.834764
0.871951	0.827434	0.879581	0.786286	0.958506	0.876033	0.898876	0.86	0.967213	1	0.902571	0.919102	0.824422	0.89282	0.722607	0.788321	0.845714	0.551601	0.898876	0.758621	0.943396	0.880252
0.921642	0.815495	0.891463	0.664143	0.875	0.834711	0.810345	0.824324	1	0.865854	0.863186	0.854396	0.833143	0.943008	0.750447	0.805372	0.877419	0.669388	0.536585	0.8625	0.823529	0.897908
0.944251	0.856009	0.913881	0.840128	0.929368	0.87	0.870293	0.846154	0.902439	0.967742	0.886435	0.907246	0.815601	0.882412	0.733456	0.852174	0.764164	0.800565	0.529412	0.915493	0.973333	0.857988
0.914286	0.834824	0.915493	0.752281	0.907193	0.767903	0.809202	1	0.948718	0.923077	0.915822	0.848963	0.870482	0.914729	0.775901	0.814136	0.832258	0.737705	0.678161	0.888889	0.9875	0.884527
0.844595	0.819241	0.922616	0.787045	0.883436	0.815528	0.848039	0.93617	0.932203	0.797468	0.9069	0.907673	0.795791	0.852262	0.806896	0.865285	0.714286	0.842105	0.823529	0.641509	0.984375	0.786656
0.725694	0.840021	0.790626	0.721084	0.855967	0.681481	0.762428	0.810811	0.847458	0.965517	0.843719	0.852915	0.841049	0.884989	0.781235	0.798507	0.940863	0.722222	0.890244	0.62963	0.9875	0.812306
0.939516	0.865967	0.909195	0.812763	0.904412	0.736842	0.875	0.877551	0.898305	0.903226	0.833501	0.857868	0.819012	0.89982	0.842087	0.874088	0.915663	0.816406	0.671642	0.849057	0.9375	0.795781
0.811429	0.816982	0.931647	0.785172	0.857576	0.843284	0.905002	0.890411	1	0.936508	0.833469	0.79669	0.840247	0.866191	0.791324	0.871036	0.838425	0.860465	0.772727	0.952381	0.958763	0.867453
0.80303	0.774508	0.896703	0.708777	0.922131	0.711111	0.843794	0.793103	0.846154	0.967213	0.846154	0.890642	0.869271	0.929051	0.750114	0.874963	0.864198	0.855513	0.814815	0.935065	0.977273	0.849315
0.885475	0.858405	0.915509	0.855684	0.907285	0.729032	0.86386	0.862069	0.882353	1	0.827298	0.844626	0.76425	0.883148	0.774613	0.801698	0.857143	0.895296	0.735294	0.688889	0.951807	0.815439
0.906736	0.848655	0.890098	0.778816	0.927954	0.741683	0.769071	0.897436	0.74359	0.938272	0.79918	0.772182	0.846228	0.958451	0.739282	0.718392	0.909091	0.808511	0.684211	0.722222	0.977778	0.8149
0.854839	0.829684	0.928505	0.736434	0.845588	0.783439	0.796037	0.728814	1	0.902778	0.91954	0.833803	0.850419	0.928305	0.812426	0.882293	0.757895	0.675963	0.976744	0.837838	1	0.901186
0.873333	0.843534	0.962687	0.75104	0.90113	0.687164	0.823529	0.849315	0.907692	1	0.84959	0.866279	0.78082	0.878004	0.746599	0.822681	0.917127	0.928854	0.791045	0.806452	0.805825	0.847741
0.909091	0.82124	0.896213	0.80134	0.930403	0.746817	0.77512	0.881356	1	0.90625	0.860656	0.890339	0.829358	0.930847	0.776055	0.763793	0.832432	0.735849	0.746835	0.621622	0.972973	0.823383
0.902655	0.841812	0.838207	0.703984	0.924138	0.773033	0.857955	0.8	0.923077	0.907407	0.837868	0.812169	0.84236	0.938245	0.809021	0.762592	0.848809	0.66548	0.516667	0.8625	0.941748	0.860972
0.738095	0.875876	0.937037	0.805567	0.815789	0.932692	0.756196	0.657895	0.866667	0.97619	0.902838	0.854092	0.787612	0.886885	0.750556	0.903421	0.768786	0.754237	0.725	0.580645	0.895833	0.80971
0.891429	0.829008	0.915821	0.793235	0.823944	0.654545	0.857955	0.875	0.75	0.936508	0.824919	0.83214	0.85744	0.905132	0.756119	0.714781	0.706903	0.760956	0.617647	0.793103	0.940594	0.904854
0.724696	0.839773	0.909006	0.780401	0.918994	0.66129	0.863239	0.744681	0.538462	0.797468	0.848692	0.875362	0.823846	0.921937	0.741196	0.805085	0.799948	0.777171	0.864198	0.698925	0.862745	0.823002
0.816327	0.799111	0.947494	0.795337	0.907303	0.743902	0.899471	0.923077	0.733333	0.943396	0.886831	0.83871	0.814533	0.934928	0.831345	0.876155	0.666455	0.896825	0.890411	0.775	0.926829	0.865416
0.876133	0.815283	0.828174	0.792731	0.934066	0.796178	0.854545	0.957447	0.769231	0.903226	0.869058	0.872	0.814893	0.886467	0.77031	0.874545	0.811321	0.771429	0.92	0.833333	0.975	0.84881
0.852535	0.830467	0.910364	0.834698	0.875989	0.789916	0.856296	0.816327	0.892857	0.84507	0.844978	0.875	0.830043	0.903028	0.730594	0.881132	0.835616	0.662921	0.719512	0.822581	0.863158	0.82053
0.912548	0.837438	0.960626	0.716347	0.848404	0.666629	0.841629	0.714286	0.846154	0.935484	0.863347	0.841986	0.839277	0.875667	0.688565	0.755415	0.794286	0.887425	0.958904	0.78481	0.963415	0.848341
0.935	0.819551	0.889603	0.656707	0.87007	0.834483	0.798354	1	0.75	0.928571	0.867063	0.960396	0.835054	0.915579	0.782189	0.73712	0.788473	0.775735	0.853333	0.746032	0.977273	0.872803
0.916981	0.83381	0.818872	0.755024	0.915094	0.663366	0.852941	0.896552	1	0.962264	0.838604	0.875949	0.852027	0.937743	0.764192	0.80088	0.81477	0.74411	0.865854	0.776471	0.961165	0.866834
0.705069	0.789022	0.934757	0.780552	0.881466	0.923599	0.878613	0.888889	1	0.887097	0.858247	0.941048	0.803276	0.910119	0.734605	0.86383	0.834752	0.891892	0.953488	0.746032	0.82	0.885246
0.789238	0.859606	0.866563	0.787429	0.886364	0.810127	0.891298	0.878788	0.890909	0.923077	0.91202	0.873418	0.827385	0.845574	0.836074	0.889391	0.835294	0.675277	0.825	0.558824	0.9	0.841857
0.814516	0.833664	0.881974	0.783457	0.923358	0.849555	0.795745	0.789474	0.862069	0.95122	0.865079	0.937028	0.822671	0.886443	0.773274	0.855626	0.825397	0.821818	0.962025	0.830986	0.9875	0.880594
0.768489	0.859662	0.936508	0.763448	0.819843	0.613636	0.657277	0.777778	1	0.961538	0.893293	0.921409	0.839041	0.915157	0.853613	0.885382	0.823204	0.782407	0.897059	0.849315	0.945205	0.874837
0.755	0.861584	0.926216	0.759113	0.873112	0.632977	0.849639	0.836735	0.933333	0.8875	0.831216	0.905844	0.807943	0.900749	0.850985	0.775956	0.745223	0.766267	0.712121	0.825	0.891089	0.837492
0.888393	0.810981	0.913313	0.812775	0.900648	0.845714	0.779661	0.793103	1	0.928571	0.894046	0.80654	0.842983	0.908036	0.788232	0.87715	0.70638	0.850806	0.842105	0.705882	0.9	0.824159
0.814126	0.844245	0.892425	0.751445	0.891247	0.870466	0.845806	0.892857	0.897436	0.861111	0.870192	0.811808	0.819228	0.901152	0.8356	0.827094	0.779661	0.810219	0.630137	0.849315	0.972603	0.859504
0.870871	0.88316	0.890717	0.750646	0.917355	0.8	0.851064	0.923077	1	0.903226	0.85332	0.856771	0.815273	0.907281	0.770686	0.77518	0.807752	0.792593	0.972603	0.76087	1	0.85473
0.875	0.880212	0.900642	0.823811	0.89916	0.738263	0.833333	0.769231	1	0.941176	0.909091	0.852792	0.846229	0.867395	0.79698	0.762071	0.685864	0.672598	0.853333	0.625	0.976471	0.884378
0.902622	0.788307	0.9087	0.763574	0.930693	0.931624	0.88785	0.489796	0.785714	0.941176	0.917536	0.840617	0.775875	0.835567	0.789136	0.776274	0.843712	0.852	0.578313	0.884615	0.948718	0.847312
0.827586	0.788983	0.950462	0.770965	0.878173	0.859259	0.803054	0.734694	0.948718	0.811765	0.87044	0.939509	0.85155	0.86531	0.833178	0.805668	0.678756	0.74295	0.785714	0.887324	0.973333	0.851883
0.826087	0.86891	0.92835	0.78508	0.853372	0.888823	0.811881	0.835821	1	0.925926	0.902586	0.906103	0.829533	0.926126	0.780354	0.842353	0.76268	0.876049	0.934783	0.764045	0.975904	0.913793
0.830334	0.850094	0.89974	0.771812	0.903333	0.894737	0.848101	0.785714	0.941176	0.87013	0.791045	0.810927	0.792293	0.8811	0.824808	0.813602	0.70814	0.714801	0.811111	0.902439	0.96875	0.838948
0.845659	0.853371	0.912485	0.759027	0.90566	0.855932	0.766844	0.888889	0.862069	0.790698	0.835774	0.767943	0.773014	0.928881	0.787546	0.795718	0.752941	0.832727	0.653846	0.849315	0.969231	0.897211
0.865385	0.803365	0.829787	0.825729	0.906344	0.858977	0.860656	0.925373	1	0.943396	0.885439	0.861702	0.804572	0.88535	0.80238	0.816726	0.789454	0.796935	0.858824	0.923077	1	0.793764
0.927928	0.819727	0.927778	0.770204	0.915094	0.763514	0.820476	0.791667	1	0.873016	0.820166	0.858537	0.840887	0.873684	0.797157	0.851107	0.925926	0.877049	0.670588	0.916667	0.963855	0.896806
0.92623	0.850063	0.832969	0.774186	0.905956	0.85034	0.794872	0.915254	0.896552	0.903226	0.833643	0.916809	0.841053	0.935517	0.777222	0.825043	0.798883	0.861423	0.590361	0.810526	0.893617	0.914027
0.769759	0.834039	0.920628	0.767862	0.927273	0.667172	0.939914	0.958333	1	0.859155	0.951056	0.782082	0.815567	0.886492	0.765143	0.805104	0.836364	0.773825	0.581081	0.859155	0.977273	0.865854
0.914286	0.815968	0.878952	0.801521	0.865672	0.888889	0.958549	0.833333	0.785714	0.855556	0.854167	0.771226	0.833224	0.888034	0.675501	0.78216	0.729885	0.688034	1	0.777778	0.849057	0.832129
0.843284	0.836878	0.897259	0.786834	0.908088	0.78504	0.747218	1	0.866667	1	0.845794	0.940814	0.807069	0.902615	0.838938	0.847144	0.847458	0.725979	0.864865	0.861702	0.986486	0.863478
0.762264	0.828002	0.921659	0.78022	0.921212	0.857885	0.781762	0.959184	1	0.901639	0.852881	0.888614	0.766243	0.933204	0.812748	0.883905	0.78056	0.765385	0.714286	0.802469	0.853211	0.848557
0.764912	0.811406	0.926481	0.75804	0.934156	0.716495	0.712056	0.847222	0.862069	0.934426	0.840265	0.911509	0.777439	0.886518	0.83219	0.836788	0.826347	0.884462	0.931034	0.888889	0.911111	0.899639
0.833333	0.822205	0.915152	0.705182	0.972067	0.834588	0.83682	0.79661	0.709091	0.965517	0.900097	0.931034	0.845861	0.923345	0.728726	0.821192	0.713282	0.740262	0.885057	0.90625	0.93617	0.8536
0.863192	0.78236	0.890453	0.720555	0.914474	0.702857	0.784	0.649123	1	0.95122	0.871028	0.843284	0.83628	0.902731	0.696126	0.899142	0.67237	0.706564	0.837209	0.689655	0.936508	0.837715
0.847015	0.808619	0.899061	0.750514	0.93361	0.8	0.88457	0.947368	0.961538	1	0.877805	0.782716	0.837054	0.887156	0.734245	0.864646	0.726316	0.867477	0.852941	0.724138	0.915789	0.884291
0.869318	0.798721	0.915701	0.827213	0.930657	0.546053	0.875	1	NA	0.887097	0.849644	0.88	0.832886	0.880886	0.780552	0.930314	0.875	0.796226	0.813953	0.785714	0.897727	0.880734
0.860697	0.845284	0.904667	0.769556	0.917411	0.850799	0.823529	0.814815	NA	0.97619	0.883578	0.855263	0.836254	0.89479	0.767013	0.904762	0.905167	0.812766	0.791045	0.698413	0.958904	0.876775
0.835616	0.812728	0.878988	0.796568	0.898305	0.756944	0.669492	0.948718	0.942308	1	0.82866	0.877861	0.843019	0.951295	0.762693	0.826493	0.843118	0.774074	0.813333	0.863014	0.972603	0.916097
0.859016	0.811719	0.916128	0.825598	0.912863	0.838462	0.753746	0.923077	1	0.897436	0.867925	0.889245	0.808611	0.924004	0.752018	0.851272	0.962264	0.77907	0.931818	0.814433	0.986301	0.860465
0.937695	0.768772	0.883901	0.72608	0.823529	0.888889	0.843061	0.746667	0.902439	0.936508	0.857689	0.888614	0.80466	0.87594	0.824196	0.796989	0.786517	0.679077	0.875	0.625	0.966667	0.892238
0.91129	0.864235	0.912923	0.807292	0.905109	0.745053	0.898876	0.943662	0.875	0.898551	0.85515	0.880952	0.827804	0.924905	0.751491	0.8125	0.754967	0.773852	0.85	0.966667	1	0.844443
0.674912	0.795914	0.894602	0.797198	0.838095	0.725924	0.812245	0.578947	1	0.903226	0.770508	0.952469	0.831086	0.881623	0.748528	0.850299	0.916168	0.625926	0.88	0.855072	0.956989	0.784254
0.814815	0.848252	0.958069	0.736947	0.894886	0.738147	0.8	1	0.926829	0.873239	0.758881	0.793532	0.867749	0.800725	0.811408	0.793117	0.856322	0.767544	0.666667	0.657534	0.902778	0.899287
0.880795	0.805687	0.898157	0.762259	0.937294	0.879736	0.785714	1	0.821429	0.962264	0.76643	0.9	0.841372	0.941748	0.764174	0.875077	0.797386	0.81893	0.821429	0.905405	0.963855	0.890162
0.771144	0.822564	0.913143	0.766641	0.899721	0.474227	0.835561	1	0.9375	0.90625	0.800567	0.903173	0.835897	0.925644	0.787247	0.824957	0.765065	0.815574	0.864407	0.808511	0.897727	0.862656
0.869369	0.830598	0.920085	0.687085	0.929245	0.763975	0.782051	0.833333	0.980392	0.961039	0.814629	0.881543	0.787805	0.940874	0.797036	0.824275	0.81198	0.859649	0.915493	0.846939	0.945652	0.81401
0.922535	0.843457	0.902492	0.82069	0.893333	0.700787	0.810185	0.661538	0.896552	0.875	0.852804	0.872561	0.829567	0.904412	0.833001	0.782407	0.712652	0.893701	0.75	0.619048	0.975	0.803788
0.845	0.798369	0.960137	0.810377	0.888889	0.803571	0.743844	0.904762	0.862069	0.888889	0.833843	0.906344	0.810739	0.8978	0.809605	0.878319	0.900983	0.871212	0.835616	0.536232	0.835294	0.907306
0.734513	0.847217	0.878821	0.750344	0.901299	0.779221	0.771845	1	1	0.903226	0.808133	0.875306	0.838048	0.93591	0.758558	0.91067	0.904459	0.781955	0.72093	0.690141	0.959459	0.837012
0.83815	0.778529	0.855223	0.771822	0.748792	0.927419	0.818533	0.88	1	0.923077	0.915394	0.908497	0.81187	0.911654	0.784376	0.843537	0.810966	0.83691	0.897059	0.698113	1	0.836428
0.862745	0.805292	0.918848	0.696241	0.883146	0.641019	0.788546	0.947368	0.971014	0.922078	0.921158	0.833641	0.80976	0.937307	0.784751	0.893788	0.852866	0.775665	0.666667	0.854839	0.915789	0.89575
0.777188	0.824055	0.864211	0.795181	0.930328	0.84058	0.886364	NA	0.733333	0.95122	0.858216	0.922865	0.834461	0.924799	0.798122	0.825688	0.824752	0.705882	0.927711	0.806452	0.933333	0.861782
0.848276	0.816023	0.899577	0.799231	0.914358	0.775919	0.902439	0.959184	0.941176	0.971014	0.831448	0.878116	0.844561	0.876751	0.746754	0.836228	0.866541	0.866202	0.615385	0.885057	1	0.871155
0.850694	0.837565	0.850142	0.767971	0.950769	0.766871	0.882514	0.666667	0.79661	0.857143	0.819549	0.889104	0.784911	0.900866	0.824329	0.814238	0.696429	0.744966	0.882353	0.641026	0.93617	0.885148
0.943284	0.834973	0.923052	0.782456	0.913621	0.832168	0.759825	1	0.926829	0.902778	0.853485	0.959416	0.830265	0.928862	0.765205	0.771552	0.827957	0.736059	0.470588	0.849057	0.960396	0.858268
0.910204	0.794065	0.842482	0.741259	0.924581	0.868852	0.721825	1	0.921569	0.884058	0.865535	0.921348	0.794531	0.905975	0.780199	0.842227	0.797117	0.80597	0.720588	0.413793	0.958333	0.782211
0.892617	0.83581	0.877073	0.807032	0.883792	0.80137	0.768473	1	0.933333	0.847222	0.91002	0.922807	0.812739	0.889427	0.787196	0.816092	0.830409	0.692623	0.804348	0.721519	0.926829	0.864707
0.93662	0.835873	0.944734	0.790619	0.918539	0.706622	0.812749	0.777778	0.966102	0.965517	0.877212	0.845588	0.821279	0.91302	0.791539	0.788863	0.778654	0.899642	0.896552	0.775	0.903226	0.876166
0.796721	0.793504	0.911765	0.740841	0.891447	0.789468	0.859813	0.460317	0.882353	0.923077	0.883677	0.767016	0.820791	0.867133	0.695043	0.895706	0.716822	0.754448	0.684211	0.814815	0.945946	0.773444
0.760204	0.847866	0.927083	0.818304	0.922414	0.773438	0.888393	0.88	0.928571	0.935484	0.83806	0.903226	0.821529	0.888598	0.702428	0.846816	0.703398	0.701591	0.925373	0.793478	0.9375	0.86475
0.811475	0.826255	0.904244	0.731345	0.907895	0.791667	0.793103	0.851852	0.884615	1	0.897979	0.935223	0.823626	0.897916	0.8569	0.853627	0.775426	0.812261	0.896104	0.969231	0.966292	0.884843
0.966038	0.808944	0.897351	0.778714	0.91791	0.683437	0.769663	0.953846	1	1	0.842009	0.907781	0.811325	0.892708	0.740969	0.708033	0.622857	0.718265	0.810127	0.643678	1	0.889581
0.893238	0.839594	0.934043	0.71594	0.946281	0.782613	0.863655	0.916667	0.896552	0.875	0.822292	0.761421	0.808028	0.905473	0.798769	0.892272	0.738636	0.748062	0.636364	0.740741	0.9375	0.863328
0.745	0.828518	0.863148	0.723485	0.899628	0.870787	0.933333	1	1	0.904762	0.870482	0.875	0.825847	0.853097	0.788459	0.766195	0.827778	0.721254	0.715909	0.754717	0.932432	0.878114
0.80597	0.820487	0.930074	0.81219	0.953177	0.842105	0.815126	0.461538	0.932203	0.861111	0.844715	0.881708	0.805465	0.898899	0.729734	0.875283	0.791139	0.788916	0.676471	0.735849	0.977273	0.919551
0.960265	0.883283	0.86191	0.746175	0.886628	0.693069	0.877934	0.69863	1	1	0.921527	0.921739	0.823568	0.869795	0.773829	0.875844	0.931034	0.842772	0.956522	0.905263	0.886598	0.856544
0.915194	0.853999	0.921772	0.812925	0.904348	0.72284	0.819095	1	0.972603	0.797468	0.8422	0.93985	0.827989	0.935245	0.794512	0.878004	0.904255	0.704453	0.743902	0.8	1	0.899361
0.884488	0.851849	0.907709	0.828823	0.887139	0.722598	0.756757	0.795918	1	0.816092	0.865566	0.886731	0.801734	0.888537	0.805305	0.779167	0.915152	0.831506	0.688312	0.830986	0.877778	0.877971
0.858553	0.845897	0.897207	0.670397	0.880658	0.795455	0.914286	0.625	1	0.943662	0.82206	0.848943	0.847206	0.93899	0.756839	0.751979	0.806792	0.696154	0.849315	0.830986	0.915493	0.820411
0.921488	0.840162	0.955864	0.750364	0.925333	0.909091	0.770563	0.907407	1	0.95122	0.866	0.89652	0.831889	0.92415	0.76789	0.873336	0.952128	0.718204	0.72	0.75	0.9625	0.89268
0.854839	0.819816	0.890995	0.744113	0.859155	0.807143	0.67907	0.717949	0.95082	0.778947	0.822222	0.860841	0.838243	0.93018	0.759882	0.827731	0.691806	0.66787	0.808511	0.741935	0.97561	0.838493
0.862903	0.829194	0.93188	0.71647	0.87963	0.913669	0.823864	0.9	NA	0.965517	0.88509	0.878187	0.801925	0.912134	0.789108	0.85863	0.707133	0.707612	0.822222	0.740741	0.9375	0.895111
0.838057	0.871791	0.927673	0.756381	0.884106	0.698529	0.921484	0.962963	0.791667	1	0.93659	0.916829	0.818425	0.921549	0.740052	0.860294	0.813472	0.784672	0.797297	0.950617	0.975	0.908163
0.832653	0.821145	0.984286	0.836091	0.893617	0.812834	0.811715	0.938776	1	0.935484	0.8841	0.860274	0.847882	0.900104	0.789918	0.884211	0.702247	0.646617	0.852941	0.850575	0.981481	0.824645
0.959514	0.8341	0.859076	0.804312	0.843333	0.835294	0.764899	0.96	0.794872	0.943396	0.867786	0.769596	0.826398	0.879342	0.833532	0.788131	0.728682	0.753623	0.766667	0.675	0.87	0.842105
0.876543	0.889559	0.853286	0.766534	0.868613	0.897778	0.749132	0.923077	NA	0.927536	0.859873	0.938719	0.874991	0.936827	0.767777	0.884848	0.783784	0.764706	0.786667	0.829268	0.892473	0.879218
0.858871	0.824219	0.924638	0.755946	0.887879	0.80226	0.866935	0.923077	0.923077	0.924528	0.919577	0.836983	0.805897	0.912835	0.803414	0.802362	0.873494	0.764706	0.872093	0.722222	1	0.825812
0.825203	0.774224	0.887892	0.75573	0.921875	0.721969	0.910891	1	0.923077	0.941176	0.832456	0.851064	0.834648	0.884762	0.707872	0.839015	0.805793	0.805315	0.8	0.596774	1	0.956561
0.818505	0.826086	0.902151	0.788484	0.90301	0.746809	0.933333	0.777778	NA	0.923077	0.831237	0.853591	0.804847	0.870729	0.753933	0.793875	0.801136	0.815812	0.776119	0.91358	0.959459	0.859498
0.952381	0.79514	0.880841	0.75	0.889976	0.775281	0.929688	0.938776	0.821429	0.861111	0.908725	0.86828	0.852488	0.88801	0.761624	0.812893	0.91623	0.758755	0.762712	0.862069	0.963855	0.897709
0.84669	0.862533	0.939666	0.839537	0.917695	0.7383	0.806723	0.910714	0.821429	0.904762	0.965812	0.840849	0.825155	0.923547	0.78331	0.889557	0.81938	0.828125	0.966292	0.840909	0.988636	0.926162
0.751852	0.786426	0.862722	0.830932	0.871795	0.742857	0.809896	0.931034	0.967213	0.952381	0.86817	0.897887	0.830736	0.914685	0.808714	0.846316	0.71066	0.796537	0.898734	0.648148	0.97561	0.826406
0.859327	0.826981	0.862626	0.720027	0.914692	0.894309	0.9	NA	1	0.928571	0.851142	0.854592	0.772237	0.903593	0.773024	0.821839	0.853933	0.666667	0.859649	0.690476	0.951923	0.862869
0.787234	0.848534	0.879787	0.801356	0.909091	0.878986	0.90604	0.898305	0.97561	0.904762	0.882353	0.879487	0.795363	0.917038	0.762752	0.846491	0.815642	0.782609	0.814815	0.769231	0.987654	0.787454
0.858447	0.806346	0.846154	0.695399	0.926199	0.773481	0.834171	0.816327	0.931034	0.923077	0.834073	0.87963	0.871843	0.933529	0.749772	0.816384	0.843373	0.788462	0.752941	0.891304	1	0.858881
0.824121	0.839099	0.893162	0.796897	0.953488	0.907801	0.655022	0.740741	0.902439	0.949153	0.824733	0.929878	0.845319	0.900561	0.721424	0.854513	0.809816	0.7815	0.682927	0.835616	0.975	0.842377
0.896552	0.835657	0.917832	0.70684	0.898305	0.773723	0.926174	0.810345	1	0.816092	0.849765	0.836066	0.811392	0.929157	0.824952	0.872763	0.73913	0.818548	0.761364	0.777778	0.963855	0.828708
0.826446	0.849477	0.874109	0.828025	0.885027	0.755245	0.793578	0.814815	0.934426	0.927536	0.849261	0.868766	0.805477	0.883057	0.740351	0.867168	0.876071	0.75431	0.791045	0.861386	0.977273	0.855679
0.895833	0.833432	0.913502	0.763946	0.888372	0.727891	0.819277	0.846154	0.965517	0.935484	0.901891	0.889874	0.807198	0.906618	0.785755	0.802805	0.692308	0.838226	0.702128	0.886792	0.890411	0.835484
0.83908	0.832902	0.841795	0.812348	0.912727	0.743119	0.867521	NA	0.973333	0.97561	0.864811	0.914894	0.814891	0.871143	0.788071	0.83499	0.910053	0.790941	0.802469	0.743243	0.926829	0.90795
0.836431	0.837277	0.901786	0.755036	0.823129	0.900709	0.884058	0.880597	0.636364	0.859155	0.819253	0.913043	0.835444	0.900692	0.754835	0.832541	0.828358	0.742424	0.75	0.878378	0.972603	0.84698
0.809969	0.862028	0.914414	0.698139	0.874384	0.518297	0.815668	1	0.785714	0.809524	0.842576	0.893382	0.85997	0.929211	0.739835	0.877436	0.829268	0.726562	0.91954	0.677419	0.920792	0.860833
0.880597	0.910886	0.892614	0.76114	0.910299	0.853147	0.891566	0.736842	0.923077	0.876712	0.945455	0.900369	0.813045	0.845299	0.755147	0.889701	0.842857	0.748407	0.855422	0.797297	0.884211	0.836364
0.958678	0.79603	0.848241	0.814395	0.890756	0.905063	0.875576	0.814815	0.95122	0.833333	0.849213	0.790524	0.794051	0.916131	0.812313	0.862546	0.58642	0.853175	0.914634	0.809524	0.97619	0.8367
0.875758	0.824619	0.898197	0.80931	0.903704	0.947368	0.749769	1	1	0.923077	0.837137	0.8429	0.751525	0.896054	0.785843	0.784054	0.777778	0.815261	0.88	0.640625	0.816327	0.813568
0.936102	0.82502	0.90529	0.692722	0.913223	0.811688	0.818182	0.947368	1	0.981132	0.880716	0.858726	0.820988	0.883774	0.83064	0.868217	0.887023	0.885057	0.829268	0.767123	0.95	0.841463
0.969697	0.831411	0.844317	0.773957	0.851964	0.827854	0.759162	0.877193	0.769231	0.935484	0.852858	0.887372	0.815462	0.885427	0.760481	0.791667	0.834916	0.822457	0.901235	1	0.852273	0.854362
0.811245	0.805496	0.921143	0.83532	0.836735	0.807877	0.846473	0.605263	0.95122	0.924528	0.821622	0.878788	0.787616	0.914584	0.722989	0.773278	0.908451	0.69894	0.693878	0.923077	1	0.74859
0.882883	0.814277	0.884816	0.82194	0.87538	0.756258	0.864535	0.708333	0.921569	0.797468	0.844878	0.880519	0.838235	0.92276	0.721788	0.756937	0.769663	0.77907	0.732394	0.830986	0.926316	0.782219
0.856707	0.85244	0.885142	0.730779	0.88189	0.842875	0.868852	0.74359	0.8	0.849315	0.934389	0.806373	0.802389	0.884237	0.777642	0.806373	0.818021	0.890551	0.728814	0.753425	0.913043	0.871326
0.925795	0.804523	0.914317	0.804622	0.908377	0.900585	0.968504	0.692308	NA	0.965517	0.800468	0.820603	0.832462	0.92154	0.823431	0.796657	0.778378	0.871094	0.898734	0.214286	0.965116	0.717334
0.802691	0.772551	0.917981	0.722088	0.930851	0.703297	1	0.55102	1	0.90566	0.831204	0.900826	0.798453	0.876242	0.794786	0.82199	0.817073	0.724265	0.852273	0.71831	1	0.789763
0.898496	0.86379	0.840752	0.851205	0.874302	0.765957	0.809045	0.714286	0.878049	0.935484	0.812264	0.924731	0.798872	0.882519	0.81599	0.85558	0.832298	0.793994	0.82716	0.641975	0.877358	0.897501
0.87931	0.855183	0.869615	0.689241	0.889344	0.803387	0.898087	0.578947	0.945205	0.936508	0.815324	0.955679	0.844047	0.919431	0.802455	0.817471	0.874346	0.815512	0.810811	0.797297	0.966292	0.868646
0.893082	0.820257	0.898567	0.811563	0.90303	0.73781	0.838983	0.875	0.907692	0.943662	0.865854	0.9625	0.82016	0.905664	0.810152	0.744804	0.736257	0.864	0.761194	0.809524	1	0.871774
0.817881	0.857086	0.871905	0.787234	0.904225	0.810635	0.79902	0.931034	1	0.873239	0.80061	0.829268	0.787986	0.891098	0.831169	0.853234	0.776042	0.759184	0.78481	0.813559	0.974359	0.781302
0.925714	0.856282	0.91327	0.758475	0.953846	0.760865	0.791262	0.897436	1	0.84507	0.870857	0.811619	0.841666	0.9	0.755849	0.612186	0.851064	0.750916	0.740741	0.828125	1	0.86705
0.973214	0.819246	0.862661	0.808464	0.92053	0.781457	0.836364	0.741379	1	0.8	0.771739	0.891365	0.79276	0.934067	0.836533	0.796902	0.881303	0.860712	0.967033	0.784091	1	0.833197
0.922449	0.788189	0.867408	0.808858	0.863636	0.796178	0.829114	0.736842	1	0.942029	0.852917	0.896	0.849989	0.949608	0.791363	0.877581	0.851053	0.765568	0.928571	0.621622	1	0.82568
0.884956	0.834974	0.869559	0.724673	0.887139	0.766355	0.930736	0.973684	0.75	1	0.77767	0.87886	0.816397	0.900267	0.779496	0.835189	0.815642	0.756972	0.944444	1	0.896907	0.90184
0.85	0.81009	0.930178	0.812012	0.906355	0.801172	0.879699	0.870968	0.958333	0.924528	0.90377	0.872549	0.814026	0.851388	0.75188	0.848233	0.782644	0.780872	0.839506	0.670455	0.917808	0.878505
0.90604	0.79694	0.944612	0.736196	0.846715	0.848485	0.768253	0.789474	0.958333	0.873016	0.89339	0.825967	0.841609	0.940255	0.742643	0.81537	0.708995	0.86121	0.926471	0.784091	0.910112	0.752677
0.849265	0.778754	0.918286	0.746852	0.84106	0.741071	0.927835	0.920635	0.897436	0.935484	0.813417	0.893293	0.808516	0.872538	0.831333	0.829919	0.776923	0.906015	0.783133	0.881356	0.911765	0.912296
0.835962	0.828044	0.91616	0.728769	0.902116	0.84507	0.880734	1	0.983607	1	0.854369	0.852345	0.831608	0.846899	0.836779	0.880252	0.672873	0.754941	0.731343	0.566038	0.962963	0.845802
0.95935	0.881008	0.91199	0.77084	0.921053	0.815029	0.844828	0.702128	1	0.849315	0.902806	0.854839	0.749495	0.93665	0.73778	0.697368	0.75149	0.934659	0.907895	0.666667	0.869159	0.857502
0.868778	0.82713	0.907098	0.768927	0.882904	0.893751	0.757304	0.848101	0.827586	0.983051	0.920566	0.914365	0.822527	0.864261	0.714195	0.77712	0.657126	0.662835	0.65	0.780822	0.8875	0.875218
0.818792	0.811346	0.933921	0.773162	0.899666	0.824628	0.925864	0.820513	0.948718	0.904762	0.825137	0.944984	0.81848	0.912229	0.798206	0.747763	0.809164	0.81535	0.907692	0.8125	0.897727	0.885917
0.777397	0.82259	0.882373	0.811128	0.906542	0.52381	0.75578	0.857143	0.956522	0.95122	0.822502	0.896907	0.839417	0.860972	0.776476	0.819588	0.75	0.861314	0.731707	0.835616	0.934066	0.881387
0.900415	0.804108	0.899923	0.677263	0.901907	0.866227	0.911765	1	1	1	0.884393	0.836842	0.824459	0.94862	0.744703	0.852787	0.839506	0.767176	0.862069	0.627119	0.85	0.840998
0.946058	0.802646	0.891436	0.711212	0.779661	0.556818	0.876712	1	0.916667	0.965517	0.805654	0.872549	0.827469	0.916978	0.783831	0.825301	0.898204	0.776673	0.878788	0.625	0.955056	0.829114
0.840979	0.83115	0.923332	0.802575	0.92	0.682081	0.751037	0.846154	1	1	0.888007	0.925287	0.827043	0.889686	0.812186	0.858561	0.829787	0.776923	0.743902	0.908046	0.978723	0.899088
0.936842	0.832933	0.829099	0.8378	0.908714	0.773481	0.696517	0.964912	1	0.84507	0.727634	0.91878	0.807354	0.856744	0.802938	0.86048	0.918782	0.583012	0.850575	0.657534	0.9375	0.873239
0.907348	0.839224	0.916266	0.709197	0.871605	0.681818	0.820954	0.938776	0.955882	1	0.835996	0.799451	0.844642	0.967108	0.809969	0.85558	0.800718	0.77907	0.844444	0.869565	0.961538	0.86761
0.84556	0.857705	0.912088	0.752022	0.926471	0.866667	0.872305	0.962963	1	0.918919	0.855309	0.857143	0.848838	0.880137	0.764294	0.769637	0.906977	0.858482	0.75	0.857143	0.943182	0.878007
0.906883	0.836644	0.913386	0.766383	0.907063	0.875912	0.891304	1	1	0.721649	0.886747	0.898667	0.784923	0.898226	0.816705	0.802015	0.609626	0.695979	0.8125	0.703125	0.960784	0.889851
0.799443	0.818494	0.97235	0.77993	0.854305	0.858999	0.940639	0.938776	0.983607	0.950617	0.807658	0.927419	0.845813	0.93949	0.807587	0.861264	0.887755	0.789272	0.684211	0.744186	0.988764	0.888342
0.910931	0.884469	0.829721	0.767296	0.853488	0.877095	0.846154	0.857143	0.733333	0.95122	0.832413	0.841432	0.809719	0.93763	0.804977	0.854895	0.818713	0.791316	0.823529	0.891566	0.904255	0.834024
0.859935	0.84748	0.903386	0.829038	0.889518	0.668639	0.840462	0.777778	0.75	0.8875	0.860226	0.857831	0.853002	0.902392	0.732986	0.848809	0.762773	0.810277	1	0.463768	0.819149	0.862805
0.886364	0.861937	0.899403	0.75572	0.903346	0.857143	0.897959	0.928571	0.853659	0.980392	0.850996	0.938462	0.858079	0.87035	0.847991	0.818182	0.843409	0.819585	0.906667	0.824324	0.948052	0.872913
0.79638	0.81577	0.8851	0.747638	0.921127	0.693431	0.684331	0.714286	0.967213	0.928571	0.909862	0.887372	0.807131	0.92996	0.748114	0.785542	0.898204	0.783351	0.909091	0.753425	0.940594	0.761421
0.902985	0.846605	0.868666	0.778827	0.913223	0.754839	0.814672	0.657895	0.615385	0.875	0.870504	0.906519	0.828906	0.912929	0.758101	0.870849	0.769231	0.75	0.949367	0.785714	0.951807	0.902075
0.883249	0.847732	0.903967	0.767793	0.909091	0.783951	0.936975	0.595745	1	0.75	0.923354	0.875884	0.825915	0.939556	0.836459	0.917073	0.728833	0.878571	0.74359	0.890411	1	0.897094
0.811881	0.801514	0.905575	0.807202	0.877493	0.827068	0.880851	0.970149	1	0.965517	0.836251	0.827103	0.813333	0.949438	0.794653	0.871845	0.872909	0.830995	0.755319	1	0.888889	0.864215
0.842593	0.822383	0.944892	0.790455	0.917219	0.698529	0.8	1	0.95122	0.839506	0.797661	0.858667	0.821497	0.956565	0.728453	0.82069	0.820359	0.811111	0.670886	0.794521	0.826087	0.830717
0.923423	0.79668	0.918011	0.803803	0.826316	0.752874	0.791111	0.795918	1	0.925926	0.885624	0.876623	0.855352	0.883237	0.805553	0.838542	0.775862	0.779851	0.653061	0.811765	0.915663	0.782602
0.922601	0.837595	0.876151	0.777631	0.876667	0.738982	0.8	1	0.882353	0.884058	0.805875	0.853786	0.816024	0.902017	0.760512	0.857494	0.938642	0.69599	0.638554	0.792453	0.977011	0.828772
0.938144	0.746272	0.938012	0.803267	0.891089	0.816929	0.741784	0.5	1	0.927536	0.912	0.860465	0.856891	0.909006	0.797088	0.856594	0.876943	0.816406	0.897727	0.412698	0.9375	0.85052
0.836257	0.870078	0.922724	0.823621	0.877378	0.777174	0.725962	1	0.896552	0.95122	0.736655	0.903846	0.8078	0.916104	0.778249	0.816608	0.932515	0.710613	0.763441	0.806122	0.950617	0.888199
0.829508	0.849633	0.854065	0.69012	0.933824	0.604317	0.841837	0.923077	1	0.823529	0.781521	0.812658	0.810516	0.920524	0.713604	0.82308	0.730539	0.809382	0.753425	0.887324	0.915789	0.856784
0.697581	0.839493	0.937653	0.766941	0.92691	0.767105	0.752077	1	0.95122	0.95122	0.890052	0.858462	0.848238	0.929487	0.811703	0.8389	0.675978	0.856589	1	0.77381	0.904255	0.84846
0.805369	0.841603	0.923635	0.866866	0.913158	0.736005	0.781095	0.925926	0.95122	0.875	0.888	0.849265	0.833967	0.930624	0.763565	0.800805	0.871951	0.66783	0.533333	0.71831	0.898876	0.878871
0.858407	0.877656	0.866001	0.76752	0.907025	0.851429	0.84466	1	0.9	0.95122	0.833744	0.884146	0.827368	0.842327	0.814644	0.796226	0.722543	0.837838	0.816901	0.285714	0.961039	0.905158
0.891892	0.856516	0.930556	0.737079	0.912088	0.85165	0.867941	0.897436	0.846154	0.90566	0.963124	0.951542	0.763734	0.904185	0.741255	0.835955	0.83871	0.636946	0.76087	0.863636	0.908163	0.890233
0.817814	0.836051	0.81781	0.783172	0.838235	0.942623	0.885714	0.957447	0.927536	0.968254	0.84532	0.816489	0.836352	0.946557	0.844516	0.831265	0.758022	0.717314	0.958904	0.724138	0.9625	0.857373
0.73871	0.861632	0.904	0.730022	0.92053	0.810106	0.850966	1	0.934426	0.904762	0.842491	0.812332	0.805677	0.914785	0.813067	0.747768	0.853991	0.840517	0.890411	0.82716	0.863636	0.87585
0.867596	0.817766	0.886	0.812729	0.940299	0.853333	0.736141	0.857143	0.967213	0.901639	0.876829	0.839335	0.8196	0.904663	0.76493	0.917197	0.869318	0.686192	0.966667	0.777778	0.975904	0.898886
0.907407	0.830546	0.832192	0.838983	0.885942	0.815385	0.722222	0.714286	0.827586	0.890411	0.829622	0.893346	0.830435	0.89649	0.833757	0.83207	0.676471	0.929688	0.555556	0.609375	0.853933	0.857941
0.800813	0.878841	0.865261	0.78403	0.866261	0.858343	0.738281	0.864865	0.926829	0.903226	0.841081	0.937392	0.80958	0.90275	0.815337	0.881068	0.641707	0.875969	0.736264	0.735849	0.951613	0.872445
0.795556	0.801716	0.888677	0.820713	0.918848	0.811954	0.785271	0.928571	0.956522	0.766667	0.855199	0.913934	0.811947	0.883588	0.845311	0.842718	0.749855	0.735637	0.987342	0.928571	1	0.849573
0.862543	0.819923	0.870933	0.742801	0.85034	0.846154	0.886661	0.820896	0.896552	0.75	0.914847	0.876289	0.81568	0.871115	0.805751	0.852427	0.770077	0.898182	0.783784	0.804348	0.950617	0.91284
0.871212	0.785071	0.843936	0.820669	0.938095	0.826138	0.843304	0.973684	1	0.935484	0.888538	0.907781	0.835335	0.939906	0.786277	0.776115	0.79878	0.832143	0.866667	0.78125	0.950617	0.790503
0.765766	0.820223	0.843891	0.820513	0.856604	0.765823	0.843602	1	1	0.904762	0.835155	0.941748	0.856706	0.92974	0.772081	0.84555	0.746193	0.863309	0.776471	0.929412	0.95122	0.864046
0.829431	0.815273	0.896896	0.759193	0.924242	0.900309	0.866667	0.861111	0.97561	1	0.838251	0.723534	0.795089	0.853812	0.775437	0.832985	0.828571	0.828	0.728814	0.84375	0.944444	0.841544
0.812834	0.826786	0.896321	0.760091	0.917989	0.851064	0.846473	0.77551	1	0.95122	0.867689	0.818969	0.777814	0.906278	0.828703	0.844373	0.748428	0.692294	0.765432	0.634615	0.977778	0.927035
0.768595	0.839883	0.892462	0.738179	0.910891	0.636986	0.842424	1	0.897436	0.957746	0.855377	0.79798	0.814526	0.942615	0.794989	0.872587	0.732143	0.799168	0.797468	0.846154	0.931034	0.809373
0.832579	0.842127	0.867257	0.742628	0.872881	0.847619	0.756522	0.912281	1	0.918919	0.839125	0.893626	0.789495	0.934739	0.82315	0.85206	0.795918	0.923372	0.875	0.782609	0.765306	0.867816
0.676923	0.781085	0.916	0.818182	0.933884	0.74026	0.804996	0.871795	0.964286	0.819277	0.856115	0.827225	0.800641	0.883495	0.784427	0.812439	0.853261	0.715827	0.706897	0.743902	0.956522	0.877208
0.785185	0.833453	0.909972	0.783983	0.930649	0.745614	0.890772	0.78	1	0.90411	0.861551	0.910345	0.812478	0.895138	0.778102	0.830962	0.794187	0.779116	0.603175	0.653333	0.958904	0.811111
0.859477	0.774605	0.906344	0.814375	0.957576	0.69493	0.762332	0.857143	1	1	0.917485	0.850829	0.785198	0.896414	0.736063	0.817164	0.823136	0.872941	0.79661	0.660377	0.917808	0.903501
0.82449	0.826204	0.922379	0.720805	0.907407	0.876033	0.782051	0.5	0.714286	0.82716	0.859182	0.857855	0.826194	0.876147	0.799878	0.841996	0.76438	0.868613	0.760563	0.908046	0.953488	0.81849
0.794788	0.884801	0.865217	0.735836	0.848739	0.802696	0.776256	1	0.897436	NA	0.818274	0.819122	0.818745	0.890547	0.777503	0.807851	0.727484	0.846809	0.868132	0.797753	0.938144	0.840172
0.937143	0.826359	0.88812	0.839083	0.903141	0.750595	0.788274	0.921053	0.916667	0.921875	0.82277	0.8125	0.824038	0.859838	0.781479	0.862921	0.872093	0.737452	0.686047	0.927536	0.865169	0.869174
0.916667	0.852189	0.874329	0.79681	0.936599	0.809816	0.906542	0.978723	0.921569	0.846154	0.882042	0.886174	0.807753	0.833465	0.830238	0.829787	0.790084	0.733591	0.835616	0.807692	0.927835	0.793885
0.795455	0.867053	0.88035	0.793602	0.843985	0.727273	0.649194	0.846154	1	0.736842	0.809524	0.860058	0.79548	0.892929	0.811567	0.786164	0.826389	0.708661	0.559524	0.647887	0.932203	0.868243
0.863222	0.851713	0.838144	0.763806	0.823009	0.92562	0.793427	0.740741	1	0.848101	0.87721	0.846175	0.811397	0.874791	0.765929	0.848168	0.703416	0.805755	0.623377	0.806818	0.921569	0.898758
0.912548	0.85771	0.859833	0.754024	0.913534	0.909639	0.80663	0.897959	0.785714	0.842105	0.817328	0.844738	0.827743	0.843769	0.812068	0.87007	0.783753	0.763251	0.738462	0.831683	0.863636	0.855351
0.75	0.856733	0.852818	0.821267	0.929878	0.873294	0.610577	1	0.960784	0.923077	0.843972	0.841011	0.77636	0.885981	0.77193	0.782812	0.734043	0.821429	0.820896	0.941176	0.968085	0.870008
0.716263	0.85625	0.890672	0.852412	0.926829	0.985102	0.735683	0.666667	0.928571	1	0.888753	0.769042	0.808319	0.890252	0.74902	0.875969	0.760736	0.708333	0.866667	0.794521	0.95	0.850891
0.867692	0.825684	0.893337	0.854369	0.871901	0.822368	0.740088	1	0.892857	0.935484	0.888603	0.830261	0.8131	0.810684	0.785246	0.88972	0.738854	0.797468	0.786517	0.740741	0.884615	0.808049
0.929648	0.839944	0.815315	0.756608	0.926199	0.812466	0.772358	0.835821	0.794872	0.943396	0.861163	0.80292	0.836001	0.917315	0.826558	0.858377	0.613309	0.846446	0.883721	0.808219	0.909091	0.821176
0.85	0.863478	0.93198	0.831365	0.894866	0.723972	0.865306	0.864407	1	0.857143	0.882299	0.861728	0.820066	0.891787	0.803602	0.84453	0.858491	0.753968	0.833333	0.859375	0.957447	0.808587
0.791045	0.831583	0.926927	0.848437	0.889571	0.884298	0.877729	0.631579	0.926829	0.943396	0.915238	0.808699	0.846149	0.910496	0.7499	0.864621	0.79661	0.711462	0.675676	0.895349	0.88	0.833058
0.784232	0.869653	0.914954	0.775059	0.918182	0.81575	0.906863	1	0.931034	1	0.935313	0.822857	0.838216	0.92883	0.715827	0.855422	0.77439	0.668686	0.707317	0.54717	0.945205	0.903565
0.733032	0.860724	0.892667	0.774908	0.856089	0.966541	0.77551	0.758621	0.785714	0.945946	0.864151	0.925131	0.803355	0.903197	0.811224	0.833333	0.827778	0.81488	0.768293	0.759259	0.948718	0.863562
0.884298	0.852568	0.865107	0.802351	0.898876	0.812762	0.88	0.736842	0.942308	0.901639	0.91347	0.931034	0.863901	0.923077	0.771831	0.821092	0.798817	0.791209	0.892308	0.745098	0.851852	0.903536
0.914179	0.783435	0.900033	0.758908	0.884131	0.769236	0.780808	0.928571	1	0.966102	0.805637	0.844875	0.849986	0.868879	0.817599	0.874346	0.895278	0.844106	0.8625	0.746479	0.944444	0.769294
0.891129	0.836532	0.876558	0.774905	0.943709	0.767972	0.88	0.948718	0.97561	0.775281	0.896414	0.903238	0.810271	0.916923	0.779963	0.786738	0.826799	0.823308	0.752941	0.86747	0.975904	0.869373
0.883895	0.781875	0.885744	0.833333	0.87551	0.835821	0.936396	0.583333	0.95122	0.919355	0.775917	0.693267	0.825423	0.8817	0.81633	0.834545	0.843613	0.765302	0.879518	0.926829	0.882979	0.927943
0.811111	0.798842	0.868512	0.842688	0.913151	0.741723	0.818605	0.851852	0.846154	0.873239	0.825175	0.913183	0.850113	0.919137	0.794698	0.742849	0.693467	0.818533	0.894737	0.85	0.987654	0.830638
0.85	0.835147	0.877171	0.775179	0.954357	0.813665	0.887863	0.769231	1	1	0.851126	0.906136	0.831747	0.912065	0.795096	0.7749	0.816993	0.791822	0.806452	0.876923	0.8875	0.816446
0.871972	0.82612	0.89127	0.795359	0.908537	0.868653	0.807377	0.836735	0.95122	0.882353	0.887774	0.869806	0.846024	0.899402	0.746958	0.785542	0.741758	0.704783	0.516484	0.796296	0.971698	0.867194
0.759717	0.817825	0.85194	0.693849	0.926421	0.670886	0.798387	0.846154	1	0.90566	0.855705	0.885294	0.825566	0.90681	0.757387	0.753521	0.802326	0.814286	0.828947	0.861538	0.927711	0.819802
0.885	0.853616	0.856285	0.812536	0.822368	0.846154	0.890411	0.857143	0.853659	0.916667	0.786341	0.814901	0.867251	0.950276	0.743484	0.88069	0.830508	0.881533	0.723404	0.876712	0.833333	0.82395
0.8	0.823705	0.919924	0.75382	0.882943	0.826087	0.891753	0.897959	0.846154	0.8875	0.793103	0.960212	0.81765	0.89254	0.833247	0.821081	0.812121	0.730337	0.747126	0.698413	0.966292	0.892186
0.819005	0.874008	0.907429	0.736914	0.95572	0.732026	0.721774	0.666667	0.933333	0.804598	0.803754	0.865305	0.819836	0.921027	0.782312	0.775583	0.714286	0.710744	0.626374	0.926829	0.868687	0.904543
0.875706	0.846331	0.921454	0.767065	0.892193	0.689024	0.731132	0.893333	NA	0.983871	0.905152	0.85879	0.822018	0.953321	0.787546	0.77327	0.682397	0.814115	0.721519	0.731959	0.97619	0.810467
0.853333	0.807942	0.882108	0.884248	0.92619	0.676692	0.873473	0.732143	0.943662	0.8375	0.859762	0.880743	0.810745	0.88117	0.801932	0.851562	0.751445	0.906475	0.653333	0.90625	0.965909	0.82807
0.92278	0.808969	0.860837	0.76697	0.933884	0.836364	0.873874	0.862069	1	0.860465	0.862069	0.858469	0.825609	0.914708	0.800568	0.784427	0.837209	0.802817	0.931507	0.846154	0.905263	0.864167
0.859504	0.900741	0.879576	0.6992	0.869565	0.702876	0.788845	1	1	0.962264	0.889831	0.896024	0.858534	0.883659	0.729145	0.786419	0.897723	0.735162	0.820896	0.892857	0.958904	0.846721
0.836066	0.836862	0.945285	0.781195	0.906667	0.777778	0.959276	0.631579	1	1	0.777179	0.896175	0.763391	0.918103	0.773151	0.843243	0.906433	0.681742	0.773333	0.795455	0.939024	0.857381
0.796117	0.784716	0.872217	0.695968	0.856195	0.658876	0.919283	0.813559	0.785714	0.863014	0.860733	0.927861	0.802916	0.868696	0.80154	0.75283	0.704545	0.629893	0.835294	0.90625	0.960396	0.84689
0.904943	0.810801	0.89018	0.765142	0.809129	0.791799	0.769313	0.703704	0.896552	0.941176	0.905959	0.922006	0.845573	0.920345	0.811132	0.818391	0.855556	0.821705	0.647059	0.825	0.829545	0.894369
0.842105	0.830332	0.870221	0.749912	0.90535	0.84127	0.814099	0.888889	0.97561	0.965517	0.823256	0.922084	0.82716	0.885714	0.829404	0.797763	0.845361	0.861111	0.703704	0.796875	0.938462	0.86315
0.891228	0.882353	0.862665	0.76501	0.895184	0.80528	0.757529	0.777778	0.921569	0.924528	0.848894	0.890943	0.840675	0.900483	0.732627	0.844068	0.828976	0.887621	0.942857	0.953488	0.940594	0.874811
0.838565	0.861159	0.913551	0.730046	0.86755	0.859375	0.977401	0.814815	NA	0.965517	0.843979	0.821429	0.830889	0.892186	0.777985	0.874161	0.747312	0.729412	0.850575	0.970588	0.944444	0.910049
0.639474	0.80116	0.831325	0.749034	0.883212	0.900585	0.828571	0.794521	0.960784	0.781609	0.911439	0.927978	0.842655	0.932666	0.798315	0.849505	0.731183	0.811538	0.802469	0.684932	0.91	0.864228
0.91791	0.842624	0.921372	0.840357	0.930464	0.868071	0.920628	0.82	0.97561	0.888889	0.875681	0.880784	0.790867	0.906442	0.763374	0.804719	0.723077	0.82716	0.6625	0.698113	0.66	0.844021
0.882716	0.820075	0.898441	0.727829	0.872902	0.65625	0.852153	0.864865	1	1	0.781104	0.873656	0.815431	0.910217	0.776042	0.819066	0.828571	0.854167	0.898876	0.797297	0.954545	0.872627
0.842105	0.861983	0.904856	0.813853	0.929231	0.823012	0.734073	0.684211	0.804878	0.952381	0.86333	0.832411	0.794411	0.909926	0.815873	0.732252	0.765614	0.836502	0.746988	0.768293	0.923077	0.828593
0.857678	0.846162	0.913194	0.773846	0.873449	0.748327	0.796849	1	1	0.873016	0.816425	0.803714	0.792021	0.911211	0.741678	0.919048	0.873684	0.757693	1	0.520548	0.936842	0.801678
0.792763	0.844004	0.86859	0.766918	0.903646	0.746988	0.913706	0.871795	1	0.943396	0.840841	0.832487	0.808228	0.890688	0.808184	0.896552	0.830065	0.771429	0.804878	0.879518	0.904255	0.860927
0.831111	0.840409	0.923274	0.70791	0.905263	0.745763	0.897297	1	1	1	0.843264	0.93314	0.796348	0.910244	0.772296	0.834694	0.757732	0.830258	0.763158	0.841463	0.860465	0.819987
0.915179	0.849057	0.926042	0.693182	0.926966	0.794632	0.873563	1	0.946667	1	0.829243	0.829082	0.807673	0.871869	0.751756	0.873684	0.876905	0.754579	0.908046	0.878378	0.911765	0.819223
0.885714	0.843571	0.920257	0.72452	0.930328	0.700599	0.857143	0.864407	0.964286	0.943396	0.922293	0.852308	0.840985	0.871893	0.762727	0.829393	0.849649	0.775362	0.810811	0.714286	0.890244	0.795803
0.89644	0.817107	0.885522	0.759969	0.875635	0.84507	0.847584	0.842105	0.876923	0.904762	0.911798	0.862434	0.764376	0.913387	0.805074	0.795041	0.778986	0.808889	0.849315	0.823529	0.95122	0.857143
0.794355	0.779404	0.91028	0.696842	0.894614	0.757727	0.943502	0.571429	1	0.95122	0.833333	0.918159	0.854143	0.9478	0.777846	0.811215	0.684783	0.799197	0.72	0.887324	0.965116	0.834032
0.834483	0.827464	0.820433	0.806065	0.910377	0.681818	0.69163	1	0.961538	0.935484	0.90625	0.866142	0.874874	0.893474	0.775943	0.80042	0.862275	0.704063	0.841463	0.659091	0.960784	0.769033
0.888889	0.810493	0.917823	0.696337	0.936599	0.738255	0.716895	0.827586	0.928571	0.90566	0.912791	0.896848	0.843972	0.91552	0.79135	0.879496	0.817259	0.806691	0.678161	1	0.931818	0.891626
0.863469	0.844726	0.877805	0.763571	0.899554	0.939394	0.839827	0.923077	0.941176	0.901639	0.830741	0.827957	0.807435	0.914914	0.711942	0.816705	0.78181	0.813043	0.878788	0.589041	0.963415	0.904889
0.896266	0.785887	0.878199	0.772436	0.826748	0.867561	0.919431	0.925926	1	0.873239	0.792435	0.881607	0.823265	0.907571	0.834591	0.901235	0.728993	0.736842	0.972973	0.658537	0.939024	0.831045
0.748988	0.776741	0.877925	0.785103	0.893855	0.674847	0.9	0.918367	0.896552	0.90566	0.779261	0.789744	0.812085	0.87901	0.716125	0.78098	0.854054	0.908088	0.666667	0.859375	0.955556	0.84441
0.782772	0.821754	0.878193	0.757977	0.90146	0.869231	0.921433	0.859649	0.896552	0.932203	0.782066	0.794203	0.825968	0.89649	0.772	0.811284	0.906077	0.868931	0.925926	0.829268	0.950617	0.851568
0.910891	0.829424	0.954955	0.746833	0.884868	0.691176	0.780203	0.777778	1	0.888889	0.904762	0.864865	0.818686	0.921238	0.797626	0.76098	0.79096	0.723859	0.56338	0.75	0.946809	0.878262
0.845426	0.771659	0.870229	0.824903	0.865546	0.80349	0.875381	0.703704	0.941176	0.95122	0.91601	0.884362	0.797601	0.927204	0.796229	0.823603	0.732417	0.776173	0.764045	0.625	0.975	0.777578
0.936842	0.815405	0.883637	0.714208	0.931034	0.841705	0.888589	0.816327	0.921569	0.904762	0.775449	0.882193	0.821971	0.899029	0.764684	0.78858	0.847089	0.859321	0.802198	0.802469	0.951456	0.847515
0.983713	0.812873	0.823052	0.856655	0.918575	0.646341	0.921053	0.732143	0.882353	1	0.86317	0.855601	0.823224	0.889474	0.764869	0.7849	0.678068	0.748175	1	0.876712	0.978723	0.80067
0.735075	0.818855	0.906703	0.823156	0.888268	0.766284	0.772629	0.921053	0.846154	0.876543	0.837167	0.887399	0.824929	0.915674	0.786564	0.889706	0.797753	0.779359	0.779412	0.944444	0.852273	0.88624
0.87037	0.863113	0.899448	0.802563	0.94	0.835366	0.896907	1	NA	0.915493	0.861678	0.957516	0.831649	0.900638	0.78341	0.868244	0.925926	0.776042	0.72973	0.684932	0.909091	0.851013
0.904025	0.830367	0.894985	0.702261	0.932115	0.769231	0.787037	1	0.942308	1	0.862205	0.870206	0.82609	0.861974	0.785271	0.848739	0.836066	0.799257	0.976744	0.724138	0.943182	0.884585
0.75	0.820818	0.845799	0.65625	0.882682	0.646375	0.917611	0.666667	0.869565	0.961538	0.878585	0.932075	0.811829	0.934659	0.712763	0.78867	0.932039	0.770968	0.833333	0.764045	1	0.852568
0.873288	0.820206	0.954044	0.80146	0.862745	0.733062	0.909696	0.777778	0.897436	0.936508	0.838217	0.809461	0.844349	0.885981	0.818799	0.780488	0.8125	0.894928	0.955556	0.830986	0.909091	0.818471
0.858131	0.824467	0.918367	0.784747	0.866005	0.783784	0.935545	0.75	0.926829	0.849315	0.842453	0.821949	0.840984	0.917775	0.783458	0.767556	0.729021	0.682809	0.603448	0.760563	0.958763	0.86988
0.866171	0.82263	0.843434	0.694869	0.944134	0.7136	0.871134	0.769231	1	0.890625	0.794333	0.819705	0.825686	0.886362	0.844582	0.880609	0.895412	0.60967	0.701754	0.833333	0.947368	0.830652
0.826203	0.829949	0.921771	0.828305	0.885714	0.794702	0.960036	0.820896	0.926829	0.776471	0.899705	0.938124	0.840028	0.871596	0.742974	0.770221	0.87037	0.765568	0.925926	1	0.910112	0.876182
0.859873	0.868279	0.881279	0.727019	0.952206	0.877541	0.731602	1	1	0.965517	0.872483	0.943932	0.82033	0.84922	0.810999	0.818818	0.886364	0.856689	0.675676	0.701149	1	0.889677
0.804082	0.852144	0.919812	0.758621	0.906005	0.775998	0.86001	0.703704	0.941176	0.904762	0.842459	0.83457	0.829236	0.898593	0.789846	0.80892	0.819444	0.903192	0.792208	0.823529	0.91358	0.848375
0.83871	0.845958	0.905779	0.784403	0.926471	0.802395	0.938547	0.794872	1	0.951613	0.825516	0.887701	0.85721	0.886065	0.75528	0.851562	0.87198	0.734043	0.657895	0.915493	1	0.851889
0.899329	0.820075	0.908889	0.858896	0.892562	0.53645	0.861111	0.925926	NA	1	0.890611	0.82398	0.790679	0.970526	0.794828	0.720006	0.818713	0.75	0.72	0.865854	0.97561	0.832339
0.777778	0.869847	0.923963	0.750047	0.912409	0.933687	0.814634	1	0.948718	0.936508	0.897608	0.799342	0.814964	0.92008	0.769107	0.848844	0.782025	0.77381	0.794521	0.918605	0.915663	0.926787
0.896296	0.811306	0.899401	0.791581	0.904564	0.982456	0.860825	0.925926	0.921569	0.941176	0.840563	0.895065	0.806775	0.912803	0.783419	0.873118	0.78453	0.676986	0.735294	0.802817	0.951613	0.852102
0.942857	0.831487	0.953888	0.766582	0.9	0.672269	0.791667	0.638298	0.876923	0.913043	0.880845	0.827068	0.828944	0.902639	0.779103	0.893224	0.843575	0.779026	0.756757	0.825397	0.931034	0.863875
0.959732	0.863905	0.942206	0.748521	0.92963	0.841672	0.859296	1	0.857143	0.875	0.806731	0.833909	0.809308	0.87473	0.826006	0.785901	0.759563	0.717976	0.789474	0.726316	0.94	0.864292
0.97561	0.799808	0.859401	0.731395	0.902887	0.73913	0.917822	0.842105	0.9375	0.884615	0.894994	0.860568	0.859445	0.944293	0.711316	0.8432	0.643979	0.810036	0.904762	0.817073	0.934783	0.831373
0.810526	0.776648	0.872902	0.796776	0.904167	0.765152	0.736402	0.821429	0.926829	0.851351	0.81216	0.913183	0.853322	0.896117	0.774679	0.828306	0.849462	0.710623	0.898305	0.8	0.91358	0.780792
0.910931	0.849645	0.92849	0.758808	0.937037	0.84	0.837607	0.928571	0.921569	0.90566	0.866873	0.865435	0.849666	0.926733	0.781845	0.865784	0.8125	0.903473	0.827586	0.448276	0.976471	0.904488
0.803279	0.816058	0.941176	0.747915	0.92381	0.82163	0.870056	0.877551	0.583333	0.935484	0.835702	0.848411	0.814498	0.913121	0.828263	0.857409	0.86639	0.724464	0.795181	0.960784	0.966292	0.872652
0.891403	0.856107	0.903351	0.755917	0.8867	0.827397	0.793651	0.962963	0.588235	0.962264	0.850926	0.884298	0.842521	0.858671	0.754396	0.845028	0.712523	0.830189	0.808824	0.333333	0.988636	0.845754
0.812865	0.874796	0.929303	0.719178	0.828767	0.678161	0.715116	0.851064	1	0.901408	0.840629	0.85213	0.805628	0.916583	0.7374	0.857843	0.819277	0.794872	0.684932	0.845238	0.823529	0.852815
0.828358	0.842148	0.91565	0.864914	0.910995	0.771605	0.822967	0.857143	1	0.873239	0.866379	0.824427	0.814463	0.923428	0.85243	0.844231	0.823992	0.840853	0.786667	0.8	0.939759	0.802451
0.8583	0.815689	0.853389	0.751605	0.913907	0.797203	0.839827	0.846154	0.892857	0.965517	0.867166	0.875	0.80931	0.905945	0.756055	0.791107	0.75102	0.752852	0.939394	0.811321	0.972222	0.888245
0.892734	0.854079	0.843327	0.781857	0.899777	0.828358	0.871113	0.8	1	0.904762	0.804348	0.899654	0.812716	0.863977	0.782559	0.904232	0.837989	0.853822	0.678161	0.77027	0.833333	0.902619
0.89	0.805398	0.873939	0.784895	0.915966	0.917355	0.81106	1	0.955882	0.901639	0.862348	0.825776	0.799118	0.900802	0.8085	0.798154	0.852071	0.778884	0.740741	0.827586	0.896907	0.87604
0.941935	0.858034	0.928981	0.732769	0.896476	0.861538	0.866142	0.828571	1	1	0.788444	0.823684	0.811809	0.876588	0.752776	0.824561	0.730321	0.761672	0.6	0.793103	0.930556	0.902765
0.856209	0.799336	0.870111	0.83493	0.932961	0.886364	0.846659	0.736842	0.846154	0.9	0.826618	0.839793	0.818349	0.916424	0.77684	0.770735	0.881081	0.74359	0.952381	0.858696	0.926829	0.901162
0.875	0.834358	0.850478	0.74589	0.918819	0.962293	0.849367	0.648649	NA	1	0.818354	0.883792	0.789514	0.904265	0.808116	0.827523	0.748809	0.81685	0.752941	0.703704	0.969231	0.92922
0.906149	0.787761	0.922518	0.763989	0.933962	0.830189	0.901407	0.842105	0.942308	0.950617	0.909388	0.935933	0.787683	0.916512	0.766705	0.837121	0.777778	0.829364	0.717647	0.987013	0.96875	0.895993
0.821782	0.829201	0.894304	0.710544	0.888136	0.747059	0.939394	0.821429	0.794872	0.90566	0.870087	0.860892	0.819869	0.84392	0.814414	0.816156	0.902439	0.897727	0.922078	0.482759	0.854167	0.833585
0.929054	0.870666	0.92091	0.807467	0.860465	0.769841	0.743832	0.673469	0.95082	0.95122	0.852475	0.880466	0.830171	0.916905	0.795895	0.769164	0.84	0.747253	0.972973	0.8375	0.942308	0.88973
0.889299	0.833034	0.840211	0.755248	0.956081	0.797101	0.835106	0.928571	0.902439	0.941176	0.877919	0.865995	0.847661	0.88197	0.751578	0.874504	0.872611	0.883636	0.836735	0.82716	0.85	0.827952
0.821637	0.852744	0.888767	0.808973	0.930403	0.625767	0.943998	0.717949	1	0.904762	0.820225	0.845133	0.816773	0.893368	0.776075	0.889583	0.768786	0.719697	0.853659	0.923077	0.850467	0.899185
0.847015	0.83093	0.904433	0.803976	0.918539	0.862643	0.882393	0.820896	1	0.898551	0.886719	0.828769	0.777047	0.868984	0.750423	0.797235	0.829787	0.86692	0.684211	0.548387	0.863014	0.859284
0.709434	0.802947	0.901221	0.749581	0.954733	0.785714	0.823077	0.932203	1	0.793103	0.864278	0.880223	0.816914	0.917546	0.744476	0.873684	0.852792	0.869091	0.903614	0.790698	0.931373	0.849393
0.851133	0.830067	0.928328	0.769335	0.910653	0.860294	0.846158	0.876712	1	0.941176	0.914798	0.868502	0.83627	0.94836	0.753817	0.791682	0.751244	0.745387	0.879121	0.854545	0.78	0.848172
0.917526	0.849315	0.90034	0.719358	0.882353	0.846154	0.815166	0.846154	0.821429	0.913043	0.8	0.866397	0.820468	0.920335	0.793122	0.861925	0.842697	0.683891	0.774648	0.952381	0.925926	0.892483
0.872964	0.880245	0.877817	0.841173	0.868132	0.72609	0.804854	0.859649	1	0.936508	0.826844	0.815341	0.850608	0.926221	0.814544	0.831975	0.864095	0.844859	0.75	0.837838	0.901961	0.905872
0.899306	0.82885	0.897597	0.832068	0.811258	0.881119	0.701657	0.79661	0.829268	0.875	0.804639	0.924812	0.791799	0.901328	0.759909	0.908184	0.760479	0.843066	0.821053	0.792453	0.975904	0.832676
0.958491	0.852421	0.838028	0.758865	0.867442	0.719101	0.961477	0.96	0.846154	0.876712	0.837429	0.806745	0.824976	0.927805	0.754658	0.848749	0.826087	0.884477	0.602941	0.777778	0.94898	0.786273
0.940559	0.867093	0.924812	0.730951	0.916107	0.728244	0.914634	0.769231	1	0.848101	0.818849	0.79602	0.824352	0.906395	0.78219	0.877604	0.802076	0.822178	0.938462	0.951613	0.974026	0.8837
0.927869	0.876886	0.976821	0.773325	0.943128	0.841047	0.860825	0.784615	0.847458	0.903226	0.856471	0.87243	0.82674	0.94294	0.786811	0.802548	0.670553	0.890399	0.605634	0.853659	1	0.871715
0.862676	0.837983	0.905325	0.743695	0.910112	0.862946	0.675649	0.938272	0.965517	1	0.879835	0.923529	0.826419	0.908089	0.77577	0.895308	0.846561	0.733702	0.820896	0.859155	1	0.90873
0.839344	0.839625	0.857477	0.620433	0.915152	0.910448	0.847773	1	0.878049	0.95122	0.895082	0.863861	0.830721	0.917903	0.782191	0.853516	0.76129	0.72403	0.731343	0.605634	0.870968	0.900616
0.925373	0.872275	0.890951	0.718885	0.930403	0.815789	0.779615	0.877551	0.923077	1	0.875996	0.89911	0.848553	0.834352	0.78772	0.872594	0.859649	0.717454	0.8	0.967742	0.887755	0.903646
0.924138	0.876802	0.876712	0.83793	0.955056	0.834711	0.851852	1	NA	0.888889	0.805789	0.959877	0.821702	0.884221	0.761848	0.904924	0.791401	0.895419	0.929412	0.689655	0.978723	0.780273
0.861027	0.862732	0.795524	0.744216	0.986207	0.830673	0.847826	0.603175	0.965517	0.8375	0.873358	0.900277	0.812947	0.917211	0.836026	0.804437	0.719128	0.864964	0.621622	0.685185	1	0.892673
0.744382	0.772348	0.940051	0.851077	0.93985	0.776119	0.850964	0.777778	1	1	0.831839	0.972509	0.803257	0.910038	0.733134	0.882799	0.836257	0.722008	0.605263	0.952381	0.987805	0.799844
0.851133	0.833021	0.916399	0.798931	0.913613	0.690058	0.738336	1	0.948718	0.902778	0.86124	0.811111	0.800705	0.935543	0.764604	0.808928	0.905028	0.815217	1	0.925	0.906542	0.891358
0.954315	0.81447	0.878758	0.711776	0.840336	0.666667	0.892473	0.710526	0.794872	0.924528	0.861307	0.78	0.872846	0.909358	0.727899	0.845	0.80169	0.737589	0.631579	0.782609	0.896907	0.840266
0.776224	0.823173	0.915829	0.681789	0.916667	0.756757	0.911285	0.948718	1	0.941176	0.911243	0.924419	0.821363	0.915508	0.800631	0.774148	0.88535	0.763713	0.929412	0.821918	0.752577	0.844426
0.790164	0.75747	0.897622	0.645408	0.907563	0.819549	0.87037	0.614035	1	0.882353	0.932611	0.877584	0.857849	0.938272	0.819355	0.874486	0.683938	0.680268	0.76	0.780488	0.96	0.931864
0.781377	0.827398	0.902558	0.767575	0.880165	0.865922	0.84434	0.966102	0.928571	0.929577	0.826794	0.867612	0.772175	0.946903	0.743314	0.846678	0.772455	0.648069	0.802326	0.95122	0.954023	0.845057
0.87931	0.858684	0.810784	0.817963	0.915361	0.775851	0.739496	1	1	0.924528	0.814213	0.856021	0.863012	0.926832	0.763217	0.803419	0.806283	0.773287	0.957895	0.780488	0.954545	0.879736
0.847534	0.841585	0.93188	0.805278	0.839895	0.771429	0.900433	0.916667	0.941176	0.888889	0.912063	0.852018	0.834218	0.929416	0.833042	0.784018	0.829412	0.845706	0.88	0.809524	0.894737	0.903253
0.856269	0.841596	0.901392	0.684047	0.869136	0.835294	0.832653	0.948718	0.868852	0.965517	0.90519	0.92233	0.775354	0.894149	0.749668	0.880597	0.794286	0.715451	0.701493	0.938144	0.905405	0.808778
0.822642	0.801555	0.931357	0.797872	0.886621	0.878112	0.820833	0.814815	1	0.95122	0.851519	0.843354	0.7668	0.876788	0.80384	0.896211	0.865285	0.780303	0.825	0.62963	0.967742	0.852159
0.795556	0.790918	0.906681	0.80068	0.854749	0.8375	0.842861	1	1	1	0.834264	0.929379	0.804757	0.87891	0.757101	0.905908	0.929032	0.940928	0.848485	0.79661	0.925926	0.890826
0.873469	0.862137	0.889297	0.815444	0.901099	0.541353	0.824034	0.703704	1	0.95122	0.847441	0.84681	0.830813	0.96395	0.715628	0.694671	0.7955	0.838983	0.597222	0.658537	0.931034	0.846839
0.888476	0.794812	0.864959	0.800435	0.908815	0.828025	0.778912	0.946429	0.882353	0.90566	0.877751	0.773399	0.807787	0.910048	0.767287	0.90287	0.697741	0.812	0.879518	0.82716	0.863158	0.875652
0.685121	0.812824	0.900508	0.729704	0.938389	0.784173	0.842697	0.631579	0.902439	1	0.913554	0.915517	0.834364	0.914956	0.796221	0.83304	0.747253	0.867925	0.802326	0.780488	0.925926	0.872756
0.878472	0.828002	0.852154	0.783296	0.850153	0.756757	0.864865	0.842105	0.793103	0.97561	0.827835	0.813107	0.82032	0.898565	0.749849	0.818533	0.860104	0.740576	0.822785	0.428571	0.932584	0.929054
0.904348	0.811418	0.868191	0.736712	0.840849	0.792221	0.778351	0.925926	NA	0.935065	0.926065	0.829201	0.809084	0.828571	0.755168	0.796313	0.849462	0.846154	0.826667	0.896552	0.902439	0.82644
0.85906	0.821577	0.91519	0.801642	0.910891	0.777778	0.880216	0.925926	0.923077	0.777778	0.877512	0.848024	0.862492	0.906615	0.868765	0.757147	0.789423	0.821429	0.518519	0.921875	0.922222	0.868078
0.912903	0.88688	0.915957	0.740223	0.910615	0.853518	0.932292	0.842105	0.907692	0.904762	0.851888	0.906077	0.780349	0.914956	0.795911	0.829787	0.674419	0.832461	0.835294	0.780822	0.914894	0.817138
0.896679	0.846288	0.931164	0.761628	0.921922	0.848837	0.92233	0.793103	1	0.965517	0.786151	0.84	0.807663	0.879359	0.848857	0.862869	0.831884	0.758809	0.888889	0.660377	0.979592	0.872918
0.82449	0.845321	0.891653	0.876362	0.910364	0.834617	0.878641	0.827586	1	0.846154	0.816268	0.752273	0.863665	0.9019	0.804099	0.808081	0.756636	0.856618	0.7875	0.957746	0.959459	0.883562
0.914179	0.805401	0.901657	0.815881	0.839888	0.76129	0.886667	0.842105	1	0.802469	0.86489	0.932039	0.863273	0.907887	0.76352	0.765827	0.749564	0.667939	0.902174	0.827586	0.91	0.839422
0.81672	0.803118	0.895687	0.762354	0.886918	0.80198	0.783951	0.833333	0.878049	0.904762	0.860927	0.949686	0.802317	0.872321	0.833504	0.854582	0.680355	0.874539	0.853333	0.830986	0.896552	0.873855
0.865116	0.823846	0.935309	0.765526	0.856597	0.843243	0.882858	0.929577	0.934426	0.904762	0.888988	0.924658	0.817937	0.893733	0.790818	0.858603	0.89759	0.765873	0.841463	0.90625	0.945652	0.894175
0.791925	0.813768	0.846768	0.707713	0.92	0.852941	0.88843	0.880597	NA	1	0.78914	0.872852	0.877863	0.931429	0.794442	0.802573	0.753769	0.735663	0.840909	0.731707	0.959459	0.870599
0.82996	0.841898	0.913377	0.841094	0.858921	0.782353	0.790816	0.680851	1	0.811765	0.92616	0.837535	0.840398	0.866543	0.779012	0.776092	0.819588	0.826568	0.813333	0.777778	0.819277	0.802553
0.759857	0.875378	0.920991	0.763145	0.893617	0.762712	0.856	0.775	1	0.965517	0.863771	0.864078	0.841089	0.854913	0.794832	0.867735	0.857143	0.849057	0.917808	0.797101	0.985507	0.863148
0.848148	0.892189	0.929425	0.766471	0.872727	0.804348	0.901961	0.948718	0.921569	0.97619	0.810127	0.897906	0.799724	0.893274	0.872166	0.880952	0.844828	0.722467	0.848101	0.929577	0.977528	0.844814
0.703704	0.832329	0.922441	0.757778	0.926667	0.669173	0.845794	0.861111	0.794872	0.890625	0.829943	0.775586	0.835759	0.919391	0.746497	0.888421	0.920116	0.695589	0.555556	0.860759	0.90625	0.851084
0.742138	0.806991	0.957207	0.740586	0.808989	0.848837	0.892857	0.75	1	1	0.861905	0.882023	0.793766	0.943739	0.726916	0.81323	0.736491	0.783394	0.670455	0.68254	0.865169	0.82605
0.870445	0.869583	0.905292	0.717213	0.895323	0.925926	0.831583	0.77551	0.847458	1	0.879722	0.733154	0.86516	0.930427	0.821956	0.861301	0.91573	0.764045	0.864865	0.849057	1	0.863284
0.879032	0.780322	0.906774	0.752066	0.952055	0.753623	0.794702	0.848485	0.884615	0.943396	0.874391	0.902017	0.835312	0.912234	0.77077	0.730185	0.931493	0.722257	0.769231	0.467742	1	0.876597
0.898246	0.835986	0.882992	0.731993	0.924528	0.794198	0.869565	0.895522	1	0.82716	0.809001	0.836364	0.806618	0.858856	0.770867	0.810197	0.805369	0.861498	0.797468	0.851852	0.865854	0.883436
0.805369	0.857834	0.893029	0.842382	0.932961	0.682119	0.780591	0.948718	0.835616	0.90625	0.895033	0.862797	0.815542	0.884032	0.726294	0.773066	0.792746	0.812734	0.873418	0.78125	0.876543	0.873511
0.865306	0.829185	0.831799	0.741713	0.915966	0.971429	0.814713	0.895522	0.95082	0.935484	0.901249	0.911765	0.791367	0.886381	0.820397	0.82666	0.845428	0.822917	0.75	0.888889	1	0.86274
0.873684	0.79854	0.843314	0.75726	0.934985	0.695946	0.831622	0.924242	1	0.95122	0.837871	0.932722	0.846908	0.920444	0.738288	0.877722	0.603144	0.794239	0.670732	0.641509	0.806452	0.865214
0.899351	0.812807	0.876652	0.77217	0.86711	0.534091	0.814092	0.787234	0.928571	0.929577	0.85424	0.900641	0.808713	0.895461	0.859438	0.835311	0.898089	0.853541	0.898876	0.658537	0.916667	0.86516
0.82449	0.851493	0.883613	0.778745	0.887955	0.648045	0.738104	0.821429	0.934426	1	0.937238	0.854651	0.801093	0.917658	0.858959	0.821068	0.810976	0.809353	0.542373	0.698113	0.96875	0.828872
0.853061	0.805208	0.937396	0.761968	0.899696	0.801205	0.880829	0.816327	NA	0.929577	0.833536	0.907159	0.844385	0.885772	0.872273	0.826667	0.838328	0.815493	0.924242	0.87037	1	0.876026
0.892442	0.888889	0.945776	0.777221	0.891534	0.769717	0.892523	0.928571	0.864407	0.924528	0.810268	0.884514	0.821843	0.910915	0.826812	0.7993	0.71	0.802521	0.635135	0.890411	0.968421	0.828286
0.862069	0.847972	0.919165	0.764109	0.96904	0.811189	0.751092	0.918367	0.857143	0.95122	0.834734	0.835544	0.867611	0.89837	0.820969	0.814286	0.82335	0.904762	0.744186	0.513889	0.873563	0.866719
0.782875	0.801851	0.906615	0.790946	0.909639	0.694444	0.890159	0.895522	0.896552	0.943396	0.888425	0.858131	0.829215	0.86036	0.822053	0.850195	0.8968	0.792857	0.901235	0.756098	0.911111	0.813495
0.742739	0.824495	0.888565	0.783375	0.933962	0.791324	0.839352	0.848485	0.973333	0.904762	0.892857	0.902141	0.806328	0.85463	0.825672	0.790244	0.893855	0.874074	0.623529	0.9375	0.94	0.881471
0.797235	0.819795	0.925244	0.682607	0.899721	0.710911	0.847619	1	0.896552	1	0.819073	0.888889	0.835093	0.921026	0.781111	0.80566	0.831741	0.804	0.76	0.546875	0.936508	0.872529
0.920973	0.818644	0.923248	0.780687	0.90099	0.423077	0.829304	0.816327	1	0.915493	0.880102	0.805714	0.805407	0.929038	0.821464	0.869099	0.869318	0.664518	0.835294	0.680556	0.959459	0.815721
0.820988	0.819628	0.877998	0.771577	0.933649	0.734266	0.787466	0.959184	0.846154	1	0.881663	0.855153	0.824137	0.888889	0.777492	0.856275	0.819095	0.736434	0.930233	1	0.988636	0.832123
0.849421	0.804069	0.829787	0.784168	0.927171	0.832344	0.78534	0.964286	1	0.925926	0.935735	0.884848	0.808106	0.92517	0.736187	0.881041	0.82366	0.783217	0.759494	0.792453	0.915789	0.925277
0.762319	0.798632	0.929245	0.752602	0.891089	0.730855	0.857143	1	1	0.898551	0.86535	0.838495	0.787672	0.891	0.803738	0.898172	0.899371	0.892593	0.881356	0.846154	0.968254	0.861762
0.805233	0.812778	0.86224	0.809451	0.896266	0.877049	0.658924	0.928571	1	0.923077	0.837959	0.856354	0.794728	0.914443	0.83791	0.814941	0.882305	0.825397	0.85	0.810811	0.918919	0.795016
0.783784	0.802165	0.921013	0.752098	0.837989	0.564885	0.805907	0.630769	0.846154	0.938272	0.860963	0.852174	0.822454	0.893474	0.839196	0.910588	0.807692	0.732342	0.591549	0.852273	0.975309	0.86273
0.939271	0.823356	0.930584	0.762042	0.894349	0.651163	0.848069	0.769231	0.884058	1	0.862719	0.869565	0.780893	0.873814	0.761552	0.838	0.727273	0.849622	0.894118	0.655172	0.935484	0.847414
0.897727	0.815892	0.912365	0.668262	0.919753	0.894118	0.821705	0.888889	1	0.924528	0.843691	0.889299	0.839723	0.926046	0.81288	0.928731	0.808917	0.784906	0.703704	0.864407	0.939024	0.83458
0.85446	0.810563	0.921764	0.790215	0.948905	0.716197	0.934155	0.827586	0.980769	0.935484	0.917838	0.906706	0.826456	0.919188	0.693149	0.92779	0.843137	0.840209	0.855422	0.875	0.72449	0.859551
0.856716	0.883862	0.910299	0.822416	0.889344	0.631068	0.849093	1	NA	0.84507	0.873034	0.86376	0.803976	0.912442	0.726205	0.824817	0.737267	0.884892	0.831579	0.936709	0.820225	0.825897
0.872483	0.875343	0.981908	0.712763	0.914634	0.945055	0.955056	0.836735	1	0.924528	0.914761	0.901639	0.797895	0.899295	0.748392	0.852231	0.802139	0.837209	0.469697	0.795455	1	0.827855
0.85	0.876247	0.883696	0.752558	0.885942	0.869048	0.580189	1	0.932203	1	0.834611	0.900929	0.842959	0.891967	0.777925	0.834711	0.782173	0.905455	0.920635	0.915493	0.972973	0.804367
0.875	0.820063	0.960494	0.768966	0.913838	0.85754	0.746283	0.795918	0.964286	0.869565	0.915789	0.884984	0.785043	0.929148	0.778191	0.881057	0.857143	0.808599	0.692308	0.712329	0.977528	0.854864
0.720994	0.829399	0.846765	0.729951	0.837209	0.731707	0.857125	0.871795	1	0.924528	0.868063	0.809651	0.845251	0.890472	0.793548	0.781182	0.829268	0.815637	0.813559	0.695122	0.965517	0.81668
0.866667	0.846977	0.911179	0.765027	0.970711	0.821807	0.82866	0.40678	0.895833	0.971831	0.870651	0.824207	0.857026	0.89179	0.769422	0.851254	0.803571	0.797665	0.929412	0.764045	0.895349	0.813711
0.810289	0.775129	0.94925	0.76929	0.930464	0.810127	0.691903	0.774648	1	1	0.875121	0.914706	0.820546	0.89697	0.813049	0.834971	0.88824	0.873646	0.739726	0.875	0.873563	0.838617
0.837931	0.81642	0.909336	0.74732	0.888158	0.762712	0.806748	0.808511	0.901961	0.924528	0.895944	0.808451	0.810523	0.900135	0.762623	0.81039	0.895706	0.824154	0.793103	0.752941	0.904255	0.901089
0.863118	0.841396	0.895397	0.820531	0.927374	0.87191	0.899949	0.898305	1	0.924528	0.833333	0.879365	0.827214	0.926148	0.758001	0.864143	0.826087	0.788222	0.829787	0.87037	0.931507	0.837189
0.85	0.828422	0.863931	0.748978	0.928367	0.865969	0.831796	0.842105	0.890411	0.943396	0.891818	0.918831	0.799157	0.930677	0.788267	0.857343	0.809524	0.784754	0.813187	0.803279	0.923077	0.867342
0.907473	0.832413	0.909702	0.755231	0.938017	0.80413	0.800366	1	0.902439	0.738636	0.851249	0.868132	0.844427	0.903882	0.820786	0.822547	0.720135	0.775539	0.934783	0.796875	0.939394	0.836815
0.849315	0.838364	0.947872	0.800154	0.925926	0.641892	0.830097	0.836735	0.902439	1	0.803183	0.874698	0.818757	0.872404	0.751126	0.831296	0.861446	0.690377	0.753425	0.9375	0.966292	0.834725
0.787115	0.839596	0.884655	0.77708	0.975	0.835616	0.686636	0.815789	1	1	0.881633	0.893064	0.843525	0.890182	0.75553	0.852227	0.78534	0.713235	0.646341	0.859375	0.944444	0.855848
0.719101	0.822755	0.890038	0.804027	0.908815	0.839518	0.85567	0.859649	0.753846	0.887324	0.877318	0.844388	0.859463	0.91992	0.778033	0.855674	0.844707	0.718107	0.895522	0.870968	1	0.846896
0.819876	0.799662	0.832237	0.748758	0.884298	0.87218	0.835355	0.87234	1	1	0.781426	0.864078	0.810625	0.917499	0.794003	0.75571	0.835106	0.675	0.930233	1	0.90566	0.874645
0.846939	0.795	0.876609	0.73736	0.94051	0.873584	0.863071	0.787879	1	0.943396	0.836317	0.833333	0.812291	0.881605	0.781636	0.769735	0.62008	0.870588	0.897059	0.725806	0.932584	0.858639
0.874539	0.818143	0.862256	0.841512	0.897516	0.857988	0.814139	0.794872	0.733333	0.923077	0.873059	0.845238	0.836986	0.92758	0.76377	0.792779	0.744444	0.849624	0.7375	0.692308	0.950617	0.867855
0.771429	0.817466	0.887108	0.807238	0.800562	0.527273	0.732361	0.911765	0.928571	0.951613	0.823192	0.878261	0.80096	0.883459	0.807182	0.827181	0.608231	0.718876	0.77551	0.8125	1	0.833468
0.918519	0.802173	0.932648	0.834276	0.814085	0.807202	0.838904	0.740741	0.941176	0.861111	0.883068	0.893293	0.793709	0.920438	0.716168	0.825503	0.759371	0.815789	0.813953	0.882353	1	0.901372
0.843478	0.869012	0.881684	0.730769	0.85	0.772716	0.794183	0.897959	0.857143	0.95122	0.877442	0.703088	0.826316	0.914966	0.775963	0.825328	0.86513	0.79106	0.974359	0.652778	0.915789	0.835222
0.944238	0.847254	0.873175	0.80131	0.81155	0.80625	0.827715	0.962963	1	0.875	0.895874	0.774882	0.827379	0.942517	0.770509	0.836694	0.898895	0.778598	0.833333	0.797468	0.931818	0.927509
0.859922	0.847785	0.920751	0.76633	0.934156	0.7422	0.883817	0.714286	0.955882	0.844156	0.918054	0.898667	0.80723	0.900439	0.836187	0.803532	0.636905	0.861702	0.797297	0.873016	0.895833	0.863861
0.751852	0.814819	0.933893	0.804598	0.876033	0.792453	0.793103	0.939394	0.934426	0.887324	0.817391	0.888041	0.813812	0.888203	0.779424	0.887949	0.796954	0.826415	0.682353	0.85	0.961538	0.858091
0.735192	0.840436	0.895294	0.821403	0.916883	0.733871	0.897436	0.777778	0.714286	0.890625	0.766816	0.93633	0.795236	0.926004	0.849546	0.854369	0.904762	0.821409	0.586667	0.634146	1	0.857352
0.920398	0.841969	0.874564	0.742228	0.878882	0.868369	0.842171	0.876923	1	0.97561	0.872826	0.797814	0.846467	0.906713	0.768464	0.85101	0.741573	0.824176	0.878378	0.87013	0.938144	0.843325
0.91	0.829521	0.936508	0.755791	0.863636	0.649254	0.884157	0.964912	1	0.927536	0.903704	0.871053	0.870151	0.923424	0.796512	0.788256	0.766667	0.88843	0.865672	0.873239	1	0.835189
0.847262	0.801235	0.903056	0.778653	0.891447	0.790698	0.923464	1	1	0.941176	0.881603	0.873278	0.837537	0.878788	0.745394	0.872531	0.818182	0.640316	0.873563	0.596154	0.85	0.852045
0.825175	0.811813	0.955504	0.843728	0.883178	0.798561	0.941423	0.871795	1	1	0.855615	0.903566	0.844962	0.93333	0.739373	0.884413	0.857143	0.836	0.662338	0.724138	0.913043	0.86249
0.889764	0.852055	0.898876	0.703599	0.903974	0.641379	0.797387	0.791667	NA	0.928571	0.831694	0.907692	0.820908	0.910476	0.817853	0.766	0.829412	0.914118	0.955882	0.512195	0.866667	0.842563
0.793333	0.855141	0.867679	0.74075	0.930481	0.669173	0.824561	1	0.931034	0.95122	0.854342	0.847666	0.844681	0.855831	0.752834	0.768085	0.84127	0.634783	0.879518	0.740741	0.831776	0.853961
0.842742	0.819547	0.960784	0.831994	0.842365	0.889015	0.834529	0.827586	0.785714	0.905882	0.834361	0.870795	0.853343	0.890279	0.780254	0.834726	0.731429	0.872263	0.72093	0.850575	0.851852	0.825267
0.884422	0.83151	0.891616	0.714068	0.900222	0.857143	0.88835	1	0.878049	0.890411	0.811556	0.896373	0.843554	0.916185	0.833931	0.798507	0.731959	0.764533	0.616438	0.954545	0.939024	0.789517
0.890152	0.843796	0.935628	0.726065	0.893939	0.738671	0.883978	0.892308	0.923077	0.971014	0.894161	0.78012	0.817322	0.880783	0.768585	0.876827	0.62851	0.680328	0.975904	0.830189	0.890411	0.886388
0.878173	0.87198	0.861554	0.788356	0.900735	0.685393	0.892116	0.77551	0.8	0.921875	0.847368	0.894959	0.829433	0.940937	0.777045	0.856877	0.871795	0.727273	0.9	0.605634	0.88	0.887866
0.784777	0.836211	0.887539	0.767648	0.917012	0.873917	0.860125	0.481481	0.926829	0.820513	0.855058	0.863158	0.838481	0.888191	0.745468	0.815965	0.877301	0.864198	0.974684	0.675	0.854369	0.828935
0.843049	0.836879	0.941837	0.708802	0.904762	0.815126	0.847698	0.732394	0.967213	0.84507	0.874663	0.84104	0.802638	0.846767	0.834906	0.808849	0.753202	0.746528	0.706667	0.882353	0.909091	0.924803
0.881944	0.834502	0.90594	0.773854	0.869464	0.862275	0.781377	0.925926	1	0.95122	0.842194	0.905723	0.846341	0.887363	0.849614	0.755061	0.825253	0.833948	0.7625	0.853659	0.986301	0.827556
0.838926	0.841017	0.904529	0.758256	0.892105	0.686126	0.8188	0.805195	1	0.904762	0.847222	0.9548	0.813423	0.957311	0.829639	0.766	0.781457	0.887681	0.810811	0.857143	1	0.92317
0.816993	0.867538	0.918415	0.75	0.810547	0.846226	0.840237	0.82	0.843137	0.887097	0.8553	0.886503	0.830314	0.925705	0.801047	0.84902	0.748105	0.829457	0.841463	0.679487	0.956522	0.902827
0.795918	0.837314	0.888583	0.721901	0.862805	0.715945	0.732081	0.736842	0.961538	0.936508	0.776531	0.841441	0.797321	0.896243	0.78046	0.783455	0.807998	0.804134	0.691176	1	0.861386	0.890909
0.97931	0.84715	0.875139	0.76217	0.846154	0.77193	0.902124	0.93617	0.921569	1	0.8621	0.842883	0.819359	0.852575	0.761986	0.879502	0.847059	0.876761	0.794521	0.829545	0.948052	0.899351
0.851211	0.799316	0.93121	0.762535	0.905983	0.914729	0.829787	0.857143	0.980769	1	0.902123	0.822727	0.817789	0.901521	0.760668	0.853406	0.802198	0.735931	0.795699	0.878378	1	0.86163
0.884422	0.787389	0.846951	0.771231	0.894444	0.804054	0.822489	0.816327	0.913043	0.916667	0.914444	0.904282	0.811108	0.925049	0.873047	0.909605	0.771423	0.683206	0.896552	0.890625	0.933333	0.873408
0.848485	0.813319	0.888463	0.790663	0.888889	0.78169	0.831967	NA	0.892857	0.962264	0.909766	0.897661	0.875841	0.825162	0.79515	0.873541	0.661654	0.752015	0.755814	0.957447	0.842105	0.880755
0.817164	0.822887	0.876923	0.885279	0.830189	0.900826	0.914163	0.850746	0.970588	0.851852	0.884694	0.817177	0.777625	0.901995	0.746177	0.768415	0.791667	0.704	0.720588	0.797753	0.965116	0.820297
0.838488	0.825934	0.941134	0.731853	0.860892	0.884298	0.808192	0.820513	1	1	0.899549	0.851852	0.847247	0.89942	0.72404	0.816602	0.831522	0.891386	0.808824	0.878049	0.945946	0.876866
0.746528	0.818873	0.922833	0.790407	0.965957	0.830882	0.879985	0.820513	0.95082	0.848101	0.863063	0.904391	0.819751	0.897324	0.779718	0.809026	0.895376	0.586194	0.842697	0.775	1	0.869838
0.925926	0.820164	0.915663	0.803292	0.851852	0.660377	0.776892	0.918367	1	1	0.885683	0.893103	0.8512	0.895965	0.722919	0.848485	0.855805	0.859779	0.907895	0.74026	0.946809	0.875783
0.870647	0.840071	0.912716	0.786745	0.911422	0.78626	0.818342	0.897436	NA	0.924528	0.831579	0.942032	0.796473	0.870306	0.776706	0.810098	0.795936	0.624824	0.846154	0.8	1	0.79367
0.81759	0.890737	0.939086	0.755102	0.888372	0.816993	0.911111	0.631579	0.8125	0.758621	0.871389	0.862857	0.830603	0.912946	0.791895	0.802784	0.593339	0.823308	0.833333	0.878788	0.987179	0.891047
0.830247	0.838236	0.918555	0.718533	0.908714	0.770588	0.913793	0.907692	0.875	0.873016	0.866964	0.9183	0.781366	0.872659	0.802259	0.767409	0.802018	0.681481	0.813953	0.792453	0.835052	0.849868
0.994318	0.834368	0.917559	0.757106	0.942857	0.845148	0.865658	0.912281	0.923077	0.943396	0.793699	0.915452	0.790506	0.878159	0.816472	0.541039	0.822222	0.822134	0.776119	0.743902	1	0.829694
0.842623	0.840473	0.828676	0.798172	0.906061	0.767857	0.810127	0.973684	NA	0.873418	0.896825	0.939297	0.840656	0.912668	0.777687	0.787004	0.868056	0.813985	0.694915	0.662162	0.968085	0.91198
0.908571	0.846732	0.835774	0.778626	0.965517	0.937888	0.727273	0.846154	1	0.904762	0.83279	0.878505	0.812899	0.859915	0.808706	0.851265	0.740506	0.777068	0.877551	0.839506	0.926829	0.853543
0.788396	0.834853	0.916268	0.749219	0.993103	0.797203	0.737089	0.820513	1	1	0.865079	0.928571	0.799646	0.896551	0.727136	0.876138	0.781726	0.73029	0.925373	0.805556	0.966292	0.83124
0.858407	0.829039	0.889113	0.710876	0.900881	0.880526	0.857843	1	1	0.942029	0.930085	0.887538	0.789901	0.954236	0.781332	0.896617	0.756431	0.752	0.755102	0.796296	0.932584	0.858578
0.794355	0.855813	0.875902	0.771336	0.929775	0.89441	0.716301	0.807018	1	0.802469	0.89172	0.960366	0.822161	0.864457	0.718529	0.866315	0.764491	0.658291	0.893333	0.985915	0.958763	0.908066
0.869281	0.846501	0.878104	0.8125	0.855263	0.622449	0.900901	0.851852	1	0.820513	0.884945	0.851023	0.797455	0.860175	0.741592	0.790036	0.752576	0.796226	0.825581	0.804598	1	0.882257
0.773519	0.779415	0.877772	0.774105	0.877333	0.878108	0.802752	0.897959	0.756098	0.875	0.749386	0.759163	0.823742	0.900627	0.751534	0.731557	0.664706	0.80303	0.91358	0.904762	0.886364	0.803469
0.872671	0.840716	0.875688	0.772067	0.946058	0.778942	0.882979	0.929825	1	0.962264	0.845045	0.941581	0.820307	0.956175	0.784422	0.865772	0.817143	0.852116	0.743902	0.728395	0.857143	0.840261
0.853107	0.849734	0.85262	0.765354	0.925373	0.835938	0.840659	0.877551	0.964286	0.839506	0.883264	0.933333	0.873115	0.905323	0.711264	0.858911	0.770833	0.769341	0.925	0.823529	0.932432	0.840095
0.9	0.823377	0.9094	0.70332	0.880682	0.779254	0.849246	0.959184	0.793103	0.95122	0.858065	0.937158	0.798045	0.928446	0.809832	0.826401	0.709677	0.854015	0.842105	0.816092	0.9375	0.903811
0.886731	0.84093	0.878151	0.752988	0.864865	0.863263	0.871435	0.96	0.983051	1	0.9216	0.910314	0.845607	0.907109	0.773596	0.850877	0.836257	0.847637	0.730337	0.867925	1	0.816707
0.819188	0.786368	0.930126	0.767359	0.855932	0.631206	0.693991	0.938776	0.836066	1	0.800889	0.845209	0.806102	0.914736	0.804092	0.848361	0.910539	0.782288	0.861538	0.712329	0.948718	0.863598
0.845659	0.814654	0.931584	0.767326	0.827338	0.835353	0.848645	0.913793	1	0.888889	0.902591	0.936842	0.824024	0.899017	0.74301	0.845833	0.792857	0.745882	0.956522	0.931507	0.85	0.852473
0.837736	0.819684	0.919217	0.777181	0.851064	0.778754	0.885409	0.555556	0.846154	0.876712	0.880276	0.872575	0.799526	0.892035	0.816298	0.841014	0.884643	0.913725	0.808824	0.75	1	0.825532
0.864198	0.789501	0.943737	0.756757	0.909859	0.886929	0.822516	0.631579	0.853659	1	0.891304	0.912357	0.821102	0.892016	0.744501	0.770667	0.852632	0.835165	0.710526	0.887097	0.972603	0.786746
0.751534	0.852894	0.892505	0.768217	0.928125	0.756867	0.984436	1	0.890909	0.929577	0.891616	0.872222	0.856249	0.905016	0.709907	0.823529	0.828571	0.802158	0.820513	0.7875	0.931034	0.915592
0.793814	0.823019	0.894843	0.813313	0.942408	0.878453	0.857143	0.763158	0.892857	0.875	0.89258	0.872774	0.845667	0.894296	0.758389	0.828221	0.814815	0.854093	0.610169	0.555556	0.963415	0.896455
0.840989	0.826013	0.846073	0.724863	0.933555	0.723074	0.838057	0.714286	1	1	0.866426	0.856471	0.856852	0.909091	0.817958	0.833333	0.787809	0.865385	0.694118	0.983871	0.916667	0.805344
0.878788	0.797305	0.936105	0.753695	0.927438	0.651163	0.746725	0.907692	0.927273	0.890625	0.871686	0.79	0.834031	0.940688	0.765915	0.836735	0.710389	0.849138	0.878788	0.967742	1	0.897996
0.962963	0.858514	0.867403	0.770627	0.908475	0.694539	0.827586	0.771429	1	1	0.88392	0.807339	0.836039	0.900466	0.729545	0.840407	0.756614	0.707627	0.85	0.777778	0.914894	0.807568
0.783505	0.799857	0.922208	0.839947	0.881356	0.781139	0.888807	1	0.804878	0.943396	0.861616	0.938907	0.847763	0.92	0.798758	0.809555	0.730286	0.8	0.666667	0.822581	1	0.794803
0.899696	0.863434	0.949815	0.804252	0.873832	0.713333	0.836735	0.827586	0.948718	0.943396	0.833678	0.914498	0.837717	0.925732	0.835443	0.805455	0.842391	0.817164	0.877551	0.833333	0.958333	0.8495
0.862191	0.831313	0.884981	0.755365	0.856618	0.796787	0.926702	0.857143	1	0.922078	0.8823	0.898089	0.804059	0.912557	0.820122	0.757384	0.685083	0.789474	0.575	0.761905	0.929293	0.880447
0.947552	0.804632	0.892777	0.700594	0.952542	0.760487	0.786047	0.916667	1	0.965517	0.851687	0.892361	0.806037	0.912797	0.857316	0.786723	0.73262	0.825581	0.915254	0.730159	0.987805	0.906371
0.78135	0.912329	0.897646	0.733457	0.854785	0.852071	0.827273	NA	1	0.825	0.881283	0.884375	0.795704	0.934893	0.77686	0.677577	0.863415	0.628991	0.8625	0.717647	0.896104	0.863429
0.835821	0.839275	0.96288	0.815947	0.876751	0.7	0.711601	0.794872	1	0.904762	0.842324	0.767059	0.814231	0.94655	0.812779	0.822365	0.801047	0.812524	0.913043	0.645833	1	0.885996
0.865	0.857708	0.910608	0.725787	0.890728	0.528584	0.820513	1	0.857143	0.965517	0.775652	0.900679	0.835121	0.929535	0.711207	0.730055	0.8	0.882353	0.84	0.671233	0.902174	0.842814
0.846591	0.769905	0.879365	0.733895	0.856187	0.777027	0.730942	0.685185	0.868852	1	0.894419	0.793831	0.838202	0.857539	0.693512	0.866051	0.738462	0.72332	0.910256	0.888889	0.977273	0.790546
0.823529	0.878935	0.852273	0.763829	0.96	0.816049	0.753191	0.898305	1	1	0.888442	0.929889	0.83238	0.884913	0.789501	0.801126	0.797319	0.819263	0.933333	0.809524	0.987805	0.881125
0.740984	0.819198	0.858628	0.756318	0.906404	0.825243	0.776786	0.892857	0.714286	0.948052	0.863218	0.876623	0.842161	0.906134	0.752781	0.856823	0.791223	0.756654	0.84	1	0.910112	0.840329
0.942149	0.860699	0.964438	0.792857	0.889706	0.722801	0.840513	0.9	0.846154	0.904762	0.868069	0.875817	0.813949	0.881907	0.803611	0.797127	0.708108	0.804874	0.662162	0.641975	0.985915	0.874152
0.867257	0.866724	0.867451	0.775357	0.884434	0.770588	0.861111	0.847458	1	0.923077	0.821764	0.970326	0.826974	0.917371	0.778993	0.822807	0.866667	0.788889	0.813559	0.777778	0.905263	0.858814
0.923858	0.814239	0.878929	0.75395	0.857576	0.761905	0.854749	0.962963	1	0.944444	0.831169	0.857534	0.843412	0.858059	0.759465	0.849023	0.612717	0.810924	0.780488	0.804598	0.950617	0.78712
0.773234	0.823051	0.941176	0.755527	0.894389	0.848158	0.880734	0.877551	0.926829	0.967742	0.866055	0.805921	0.828158	0.933916	0.80814	0.878505	0.827537	0.915493	0.671642	0.849315	0.816327	0.908013
0.932584	0.81963	0.878405	0.753744	0.929245	0.537931	0.884615	1	0.896552	0.863014	0.869124	0.823905	0.861868	0.858162	0.743924	0.800063	0.785164	0.842795	0.814815	0.811321	0.957895	0.820999
0.821561	0.809719	0.921045	0.755452	0.854167	0.714286	0.877695	0.703704	1	0.952381	0.887652	0.917695	0.843892	0.913618	0.804695	0.818004	0.837349	0.835714	0.88	0.75	0.9	0.890805
0.812081	0.829814	0.901221	0.735661	0.905109	0.80597	0.904564	0.814815	0.9	0.802469	0.85195	0.855709	0.861481	0.873271	0.78484	0.873272	0.79085	0.699226	0.810345	0.840909	0.833333	0.883499
0.874494	0.795214	0.881537	0.772162	0.888889	0.793103	0.841202	NA	1	1	0.851927	0.934343	0.79665	0.912752	0.858895	0.842887	0.913907	0.810714	0.925373	0.892857	0.87234	0.862642
0.833887	0.854352	0.92333	0.807632	0.877095	0.701174	0.888093	1	0.967213	0.804598	0.91871	0.848039	0.819769	0.947608	0.785167	0.826259	0.815029	0.733333	0.898305	1	0.89	0.84439
0.824138	0.820508	0.885504	0.698786	0.851562	0.7	0.875706	0.836735	0.927273	0.87013	0.790123	0.830239	0.822953	0.897998	0.793717	0.860465	0.784903	0.685921	0.833333	0.853659	0.923913	0.823256
0.707521	0.783128	0.884197	0.757387	0.877506	0.859898	0.744216	0.754386	0.876712	0.95122	0.900178	0.848635	0.890807	0.89942	0.77987	0.733781	0.86631	0.899563	0.743243	0.647059	0.95122	0.848051
0.875817	0.870042	0.918627	0.777861	0.953177	0.726468	0.883249	1	1	0.8	0.854941	0.935039	0.855865	0.957602	0.800977	0.781338	0.842017	0.761029	0.946667	0.879121	0.943182	0.788253
0.902857	0.823861	0.905754	0.762425	0.909091	0.60241	0.80128	0.8	0.897436	0.965517	0.845688	0.891821	0.853705	0.888472	0.811942	0.737475	0.75803	0.838462	0.775	0.896104	0.880435	0.908418
0.910314	0.766052	0.821467	0.827673	0.902256	0.925926	0.861461	1	1	0.967742	0.839344	0.884726	0.804678	0.920783	0.794204	0.775463	0.899471	0.890152	0.75	0.83908	1	0.813024
0.805825	0.832871	0.875256	0.724426	0.900302	0.719298	0.802342	0.666667	1	0.95122	0.82359	0.95109	0.773975	0.889255	0.804297	0.846491	0.822489	0.819149	0.892308	0.857143	0.852273	0.826677
0.88664	0.81641	0.870588	0.764448	0.930403	0.672439	0.782123	0.883117	0.878049	0.904762	0.787908	0.876543	0.813361	0.857645	0.771281	0.867485	0.775281	0.807242	0.890411	0.666667	0.90625	0.795936
0.877828	0.808568	0.935872	0.829502	0.963636	0.815287	0.847222	0.957447	1	0.847222	0.882798	0.920635	0.815662	0.894784	0.775103	0.801516	0.803712	0.779923	0.807018	0.858824	0.806122	0.868013
0.742947	0.829932	0.897503	0.796568	0.877095	0.775982	0.909091	0.80597	0.966102	0.924528	0.788499	0.858757	0.830333	0.887939	0.774341	0.832402	0.881953	0.824053	0.740741	0.901408	0.9375	0.86859
0.824885	0.826243	0.918325	0.742762	0.893855	0.797719	0.75641	0.714286	0.868852	0.887097	0.857809	0.911475	0.829268	0.917387	0.804632	0.817269	0.754011	0.791045	0.607595	0.931507	1	0.82728
0.893688	0.835536	0.889251	0.74589	0.882353	0.873957	0.719179	0.947368	0.981818	0.90625	0.833476	0.905537	0.83298	0.903543	0.713776	0.861538	0.885542	0.811659	0.868132	0.839506	0.89011	0.83364
0.944238	0.809957	0.919938	0.791667	0.911315	0.822695	0.930253	1	0.878049	0.887324	0.921098	0.819629	0.835688	0.884168	0.775976	0.908019	0.692704	0.880702	0.774648	0.707317	0.988372	0.837209
0.804124	0.84142	0.90319	0.737049	0.879121	0.673229	0.79129	0.898305	0.902439	0.962264	0.851921	0.842105	0.803463	0.897138	0.755787	0.745953	0.813665	0.857143	1	0.741935	0.909091	0.900998
0.858025	0.838589	0.870428	0.805144	0.868545	0.847222	0.807512	0.846154	0.942029	0.924528	0.892857	0.872464	0.830511	0.96358	0.834507	0.87825	0.658406	0.809524	0.47619	0.773585	0.873684	0.878954
0.815476	0.845315	0.88207	0.801391	0.830028	0.8	0.776695	1	0.926829	0.82716	0.870478	0.860606	0.849855	0.897082	0.808303	0.822492	0.874172	0.746749	0.779221	0.717391	0.94382	0.870297
0.754545	0.837889	0.841513	0.726384	0.870324	0.829545	0.811159	0.925926	0.615385	0.876712	0.928287	0.88065	0.834173	0.932139	0.747953	0.781456	0.867403	0.888489	0.824324	0.879518	0.943182	0.871981
0.923875	0.824302	0.936948	0.667966	0.93311	0.804688	0.856522	0.673469	0.921569	0.873016	0.819529	0.854795	0.835426	0.904902	0.771513	0.819672	0.665862	0.737026	0.880597	0.725275	0.8875	0.840724
0.844444	0.798746	0.949173	0.757162	0.862745	0.819869	0.792553	0.726027	0.934426	0.967742	0.801397	0.951456	0.798445	0.915389	0.739688	0.711838	0.739475	0.737723	0.863636	0.905882	0.958333	0.880632
0.92378	0.806369	0.928072	0.762536	0.972414	0.798595	0.717489	0.714286	1	0.84507	0.907143	0.856771	0.82849	0.919478	0.833869	0.789933	0.740961	0.792308	0.88	0.884058	0.959596	0.76067
0.842105	0.863579	0.830134	0.738592	0.930147	0.804878	0.737864	NA	0.901961	0.901639	0.874743	0.805687	0.861065	0.932663	0.753582	0.754726	0.675393	0.772908	0.765957	0.808219	0.795181	0.907644
0.81759	0.870151	0.894397	0.722449	0.89781	0.847328	0.784689	0.789474	0.898305	0.847059	0.864299	0.838889	0.759336	0.941593	0.76749	0.860927	0.807018	0.785156	0.753247	0.813559	0.875	0.846558
0.894737	0.830897	0.899527	0.778466	0.843342	0.757576	0.909953	0.918367	0.861538	0.952381	0.781065	0.826531	0.84233	0.911111	0.787997	0.790585	0.847561	0.838155	0.627119	0.883117	0.918367	0.897646
0.875472	0.801309	0.904167	0.80124	0.750663	0.856287	0.788288	0.923077	1	0.928571	0.911873	0.890323	0.854854	0.842476	0.727006	0.855401	0.802075	0.803594	0.808219	0.8125	0.946809	0.850537
0.869403	0.808269	0.928919	0.734483	0.831933	0.539683	0.836947	0.846154	1	0.888889	0.862319	0.881818	0.841341	0.879566	0.836228	0.828974	0.781559	0.630435	0.828947	0.809524	0.955556	0.899323
0.842105	0.841744	0.896978	0.782068	0.900826	0.905797	0.763485	0.795918	1	0.887324	0.86455	0.962382	0.801426	0.886704	0.795879	0.914153	0.719306	0.778195	0.716049	0.920635	0.945946	0.864351
0.897727	0.905698	0.83195	0.762861	0.890187	0.77686	0.71944	0.649123	0.949153	0.951613	0.910788	0.800587	0.833915	0.911571	0.746964	0.869294	0.693642	0.79397	0.891304	0.855072	0.888889	0.848357
0.802597	0.841126	0.886842	0.715232	0.837748	0.768116	0.777174	0.777778	0.923077	0.936508	0.808023	0.820582	0.82289	0.946888	0.693328	0.729466	0.840206	0.696588	0.80597	0.828125	1	0.812235
0.776632	0.854458	0.958903	0.810409	0.843575	0.854677	0.818322	0.615385	0.857143	0.960784	0.845921	0.877005	0.839823	0.924528	0.762067	0.782987	0.775281	0.711372	0.758621	0.791667	0.975	0.842613
0.903061	0.791598	0.908803	0.756739	0.929972	0.773109	0.73622	0.929825	0.949153	0.904762	0.827425	0.95092	0.795215	0.927486	0.807151	0.741056	0.841097	0.798246	0.815385	0.735632	0.930693	0.871441
0.850746	0.811563	0.879828	0.782969	0.863524	0.907925	0.823185	0.787879	1	0.833333	0.891346	0.859238	0.796287	0.904185	0.71371	0.718016	0.755556	0.845796	0.9	0.650794	1	0.878389
0.836735	0.801245	0.911962	0.768058	0.938144	0.847948	0.910714	0.87931	1	1	0.834176	0.799479	0.830898	0.936306	0.817325	0.796364	0.826087	0.799242	0.746269	1	0.959459	0.903459
0.909502	0.775425	0.917303	0.715849	0.913165	0.622888	0.925234	1	1	0.863014	0.850416	0.780638	0.80563	0.88291	0.789927	0.903101	0.829412	0.852718	0.804878	0.780488	0.958904	0.852815
0.754386	0.814111	0.838025	0.699215	0.859375	0.742857	0.93315	0.844828	1	0.924528	0.886139	0.893678	0.819328	0.897596	0.792229	0.812362	0.751479	0.716306	0.708861	0.870968	1	0.840289
0.930796	0.782157	0.818987	0.757554	0.879888	0.84561	0.765217	1	0.961538	1	0.841921	0.900249	0.780355	0.925253	0.80468	0.865854	0.849162	0.826613	0.958904	0.825	0.986301	0.879066
0.809028	0.809228	0.882955	0.820244	0.829384	0.733892	0.856322	0.918367	0.964286	0.901639	0.966903	0.932735	0.792797	0.871603	0.808731	0.869779	0.786517	0.75969	0.906977	0.772152	0.915789	0.849219
0.810945	0.820534	0.927825	0.788713	0.853774	0.8125	0.851963	0.897436	0.960784	0.905882	0.848282	0.945087	0.845812	0.923775	0.720806	0.913319	0.833748	0.814672	0.915254	0.65625	0.978723	0.862214
0.835664	0.827617	0.865424	0.696112	0.862528	0.863482	0.942105	0.755102	0.963636	0.903226	0.85865	0.873596	0.860898	0.85779	0.678129	0.795507	0.813187	0.73369	0.772727	0.746479	0.956044	0.876903
0.856502	0.876095	0.867347	0.72619	0.876963	0.817817	0.800948	0.757576	0.896552	0.890411	0.852354	0.912338	0.825018	0.837545	0.77609	0.857143	0.869347	0.746455	0.907895	1	0.970297	0.835855
0.851064	0.837345	0.95398	0.758146	0.874346	0.801242	0.791289	0.842105	0.980392	1	0.872807	0.910995	0.80355	0.860577	0.785068	0.883086	0.741573	0.863813	0.940299	0.90566	1	0.801724
0.941441	0.766869	0.870763	0.745083	0.883212	0.79845	0.861237	0.813559	0.967213	0.873418	0.829338	0.936282	0.785591	0.909988	0.805095	0.843023	0.754576	0.749575	0.869565	0.90625	1	0.910134
0.895928	0.818146	0.892977	0.761702	0.863248	0.729506	0.866667	0.925926	0.821429	0.965517	0.927891	0.859649	0.824763	0.924451	0.825836	0.862737	0.819209	0.748954	0.833333	0.670455	0.869565	0.900995
0.778107	0.836627	0.865797	0.833094	0.933962	0.945205	0.918397	1	0.853659	0.962264	0.845974	0.897959	0.806673	0.931227	0.795979	0.911111	0.888298	0.792857	0.745763	0.84507	0.936842	0.863968
0.9	0.826177	0.896305	0.787943	0.91404	0.802666	0.809091	0.794872	0.941176	0.935484	0.913199	0.829787	0.805038	0.956835	0.781991	0.847291	0.849543	0.806321	0.838235	0.685185	0.921348	0.906379
0.860104	0.833682	0.907566	0.776603	0.926154	0.699333	0.982955	0.978723	1	0.90566	0.83959	0.930233	0.793781	0.937086	0.783918	0.839261	0.722892	0.614306	0.677966	0.859155	0.894737	0.882516
0.877828	0.785567	0.835245	0.767054	0.906355	0.778626	0.763975	0.775862	0.943662	1	0.892034	0.865014	0.791968	0.908842	0.785547	0.799699	0.744444	0.805274	0.797297	0.901408	0.972973	0.834878
0.774074	0.841522	0.935982	0.729675	0.934426	0.938356	0.929906	0.578947	0.926829	0.876712	0.80597	0.839895	0.792629	0.921527	0.774938	0.733119	0.858281	0.795797	0.819277	0.883117	0.93617	0.860082
0.866397	0.866731	0.916536	0.774549	0.915441	0.778761	0.900498	0.871795	0.921569	0.965517	0.933107	0.797436	0.798969	0.926993	0.785588	0.798698	0.883757	0.867857	0.775281	0.920635	1	0.852512
0.879479	0.841636	0.884149	0.738526	0.790441	0.780161	0.786589	0.915493	1	0.928571	0.829314	0.788194	0.818354	0.909091	0.820495	0.774834	0.842564	0.713235	0.651515	0.843373	0.922222	0.944206
0.810484	0.818852	0.894898	0.746835	0.890476	0.831143	0.752577	0.921053	0.853659	0.887324	0.792354	0.931759	0.82313	0.893574	0.73417	0.863639	0.835622	0.792203	0.809524	0.916667	1	0.828571
0.870968	0.807364	0.927242	0.738372	0.977401	0.681806	0.77095	0.888889	0.926829	0.962264	0.805848	0.865672	0.835987	0.884153	0.766964	0.917883	0.892216	0.696562	0.844828	0.777778	0.961538	0.94536
0.825911	0.838335	0.872744	0.748458	0.879607	0.776978	0.781596	0.814815	0.896552	0.876543	0.874275	0.794271	0.779099	0.918967	0.815606	0.794	0.819672	0.747673	0.72	0.647887	1	0.857433
0.89701	0.865517	0.929744	0.80595	0.893939	0.855263	0.829787	0.962963	1	0.904762	0.812766	0.785714	0.806417	0.914258	0.781489	0.86013	0.86014	0.831461	0.638554	0.891304	0.88172	0.907443
0.879552	0.821493	0.933226	0.757074	0.92246	0.864662	0.871369	0.851852	1	0.967742	0.771462	0.879445	0.830495	0.868581	0.803129	0.878378	0.769256	0.736842	0.833333	0.863014	0.851064	0.830732
0.900415	0.824928	0.919294	0.813756	0.882199	0.724359	0.805085	0.946667	0.884058	0.95122	0.856731	0.846847	0.804163	0.898887	0.819453	0.818021	0.765101	0.856031	0.815789	0.931507	1	0.838144
0.960227	0.838304	0.876679	0.720138	0.892617	0.802721	0.808732	0.836735	0.916667	0.967742	0.842331	0.784416	0.840473	0.880275	0.783451	0.815466	0.804485	0.83209	0.728814	0.92	0.910112	0.824367
0.784777	0.879724	0.948498	0.78577	0.905724	0.834401	0.855422	1	0.95122	0.85	0.89627	0.756962	0.779368	0.909351	0.844235	0.831266	0.798817	0.88843	0.821918	1	0.984375	0.826079
0.90625	0.814273	0.894283	0.772845	0.883077	0.723272	0.845518	0.947368	0.926829	0.903226	0.847976	0.856305	0.803097	0.919887	0.802352	0.830508	0.715728	0.927579	0.8125	0.862069	0.97561	0.896498
0.910769	0.840908	0.902772	0.756193	0.944853	0.75	0.791335	0.815789	0.892857	0.95122	0.9125	0.887821	0.818114	0.911151	0.788704	0.838559	0.7875	0.659439	0.913978	0.863636	0.926829	0.880702
0.734694	0.851732	0.87381	0.801767	0.869697	0.832061	0.766082	1	0.961538	0.952381	0.828464	0.916149	0.81511	0.858726	0.782609	0.804963	0.790055	0.851852	0.677966	0.822581	0.969388	0.810403
0.769231	0.815158	0.870293	0.744962	0.900662	0.757375	0.721316	0.973684	0.857143	0.95122	0.851607	0.840102	0.797323	0.905131	0.761369	0.791585	0.808081	0.81569	0.528571	0.775	0.917526	0.891397
0.911111	0.81703	0.888761	0.791217	0.828169	0.715385	0.62037	0.740741	1	0.888889	0.900194	0.871792	0.843975	0.88025	0.806855	0.840782	0.80597	0.861864	0.873563	0.846154	1	0.797047
0.844898	0.821897	0.904021	0.765703	0.875912	0.835526	0.915954	1	0.921569	0.922078	0.814413	0.923077	0.841159	0.924203	0.751199	0.825123	0.83125	0.723577	0.670588	0.866667	1	0.879218
0.919598	0.861763	0.89978	0.78497	0.930328	0.841834	0.807377	0.914894	0.896552	0.793103	0.738784	0.918781	0.840479	0.906134	0.742477	0.859763	0.767196	0.615079	0.850746	0.811321	1	0.836718
0.859107	0.83668	0.936656	0.666965	0.909396	0.776978	0.92268	1	1	0.984615	0.870996	0.865385	0.853467	0.861236	0.838403	0.73211	0.731799	0.67029	0.776471	0.8	1	0.777778
0.869318	0.84066	0.867275	0.697739	0.916388	0.609756	0.783784	0.928571	0.803922	0.842105	0.862692	0.83908	0.871532	0.934683	0.807724	0.807393	0.778177	0.787546	0.862069	0.528302	0.958333	0.834894
0.810742	0.831008	0.927597	0.798815	0.936975	0.840781	0.95082	0.938776	0.705882	0.90566	0.807453	0.847291	0.83507	0.878135	0.785615	0.815534	0.869066	0.855967	0.912088	0.716981	0.989247	0.780961
0.910569	0.8259	0.854033	0.859947	0.969595	0.856354	0.824987	0.821429	1	0.923077	0.84122	0.915601	0.837831	0.925277	0.794254	0.874486	0.825581	0.690211	0.810127	0.869048	0.863636	0.833195
0.76873	0.8634	0.883223	0.786269	0.933962	0.797745	0.688096	1	0.882353	0.8	0.819343	0.840828	0.83698	0.903431	0.771524	0.941725	0.8	0.684426	0.891566	0.804598	0.965116	0.861489
0.850649	0.851445	0.890605	0.800285	0.933884	0.664336	0.879121	0.79661	0.882353	0.943662	0.820244	0.773399	0.785946	0.853859	0.807292	0.779086	0.837079	0.861314	0.905882	0.802326	0.876289	0.875635
0.828125	0.841073	0.943747	0.821028	0.949833	0.794286	0.85482	0.642857	1	0.924528	0.88848	0.923077	0.821322	0.917577	0.730444	0.798198	0.766144	0.737643	0.780822	0.746032	0.915493	0.903302
0.798658	0.811239	0.916129	0.786112	0.855114	0.808383	0.73224	0.583333	1	0.943396	0.811949	0.969359	0.805847	0.885368	0.791035	0.746632	0.804208	0.6917	0.898305	0.861702	0.882353	0.847459
0.909621	0.782226	0.909845	0.829012	0.852632	0.715061	0.871901	0.8	0.862069	0.802469	0.887006	0.926829	0.816807	0.904716	0.747322	0.701127	0.913043	0.65794	0.655556	0.956522	0.897959	0.888797
0.894737	0.830763	0.945166	0.812946	0.850704	0.715494	0.841837	0.80303	1	0.890411	0.878151	0.940984	0.801186	0.923513	0.79878	0.847442	0.742625	0.872659	0.813333	0.62069	0.951613	0.888062
0.809028	0.814046	0.878515	0.741144	0.893557	0.949153	0.79558	0.929825	1	0.888889	0.836226	0.936782	0.861427	0.915186	0.836624	0.883946	0.803742	0.702206	0.869565	0.603774	0.884211	0.903542
0.842742	0.843646	0.914796	0.754454	0.913907	0.801242	0.791946	0.948276	1	0.781609	0.880482	0.782417	0.81287	0.89994	0.764399	0.808293	0.824561	0.776062	0.731343	0.638889	0.920792	0.822748
0.875502	0.847395	0.92848	0.763016	0.979424	0.870056	0.860335	0.836735	1	0.859155	0.819231	0.919049	0.822913	0.939061	0.75445	0.839286	0.755057	0.772888	0.80597	0.746479	1	0.851301
0.775	0.850532	0.900724	0.775048	0.901408	0.77907	0.902877	0.780822	0.923077	0.8375	0.832353	0.902655	0.818474	0.925163	0.751893	0.835294	0.707511	0.820776	0.862069	0.794521	0.825243	0.822078
0.777228	0.827808	0.887441	0.800609	0.932099	0.828571	0.818182	0.655172	1	0.847222	0.874208	0.844444	0.826427	0.893834	0.79616	0.878676	0.795979	0.7892	0.891566	0.882353	0.974026	0.857143
0.863636	0.862034	0.939525	0.728475	0.879902	0.817204	0.925764	0.897436	0.666667	0.8	0.862857	0.898205	0.781154	0.873188	0.805538	0.837728	0.841176	0.822621	0.797297	0.824324	0.890411	0.762945
0.917526	0.840652	0.916461	0.779125	0.938202	0.843137	0.854545	1	0.941176	0.873239	0.87554	0.808933	0.831893	0.884859	0.798182	0.807554	0.811111	0.678258	0.921053	0.819444	0.8	0.861728
0.912442	0.870356	0.818	0.755435	0.89295	0.978022	0.786585	0.830986	0.878049	0.84507	0.821121	0.793612	0.852814	0.931423	0.795663	0.924454	0.850165	0.636704	0.602941	0.95122	0.986301	0.895669
0.901345	0.796563	0.934871	0.745073	0.901857	0.794595	0.844595	0.917808	1	1	0.87315	0.902736	0.835657	0.921861	0.779534	0.777803	0.952752	0.842912	0.588235	0.765625	0.954545	0.92099
0.862069	0.793549	0.9609	0.831757	0.90146	0.664784	0.809804	0.876923	0.8	0.907407	0.852026	0.931418	0.774915	0.91282	0.731822	0.846868	0.835979	0.830325	0.776119	0.826087	0.886364	0.92589
0.751852	0.843458	0.935522	0.813216	0.911932	0.816401	0.691835	1	0.948718	1	0.904807	0.89049	0.805914	0.924369	0.763501	0.831111	0.876015	0.839552	0.962963	0.870968	0.962264	0.842995
0.95102	0.831166	0.900826	0.809853	0.897674	0.768657	0.829225	0.938776	1	1	0.928571	0.939726	0.848907	0.867465	0.75514	0.88671	0.76087	0.859259	0.552239	0.703704	0.95	0.879621
0.881773	0.830251	0.901989	0.714483	0.953704	0.745215	0.908537	0.962963	0.827586	1	0.905102	0.848837	0.80815	0.873315	0.762982	0.788618	0.665926	0.644173	0.753425	0.898305	0.917526	0.812239
0.85614	0.847845	0.938538	0.762649	0.905556	0.756831	0.687492	1	0.926829	0.873016	0.866948	0.87156	0.847842	0.91941	0.761411	0.838822	0.850964	0.795082	0.863636	0.849315	0.961538	0.875312
0.865772	0.840121	0.883803	0.759537	0.923077	0.736358	0.840183	0.928571	0.876923	0.965517	0.848379	0.954268	0.827314	0.928319	0.809252	0.812133	0.828571	0.695312	0.781609	0.754717	0.962264	0.820472
0.79941	0.843027	0.823819	0.728959	0.863184	0.827338	0.8583	0.793103	1	0.941176	0.803803	0.872861	0.811037	0.889518	0.848787	0.771618	0.766881	0.683794	0.788235	0.652778	0.960396	0.88685
0.820408	0.827895	0.913953	0.690584	0.938389	0.684211	0.868852	0.820513	0.926829	0.941176	0.826667	0.893617	0.786075	0.918969	0.80457	0.837293	0.688488	0.771657	0.741573	0.870968	0.975309	0.921136
0.848361	0.798836	0.859556	0.789272	0.909953	0.908688	0.940367	0.891892	0.875	1	0.792233	0.903553	0.809529	0.917603	0.647309	0.866667	0.928058	0.703195	0.904762	0.731707	0.967742	0.796681
0.877551	0.770802	0.889653	0.849492	0.921488	0.686829	0.780021	0.721519	0.892857	0.928571	0.823028	0.911854	0.789266	0.919847	0.780081	0.822717	0.618785	0.778843	0.808219	0.935065	0.965909	0.765524
0.914634	0.85898	0.889804	0.829463	0.878652	0.834483	0.85654	0.918367	1	0.873239	0.89117	0.860606	0.792415	0.904084	0.847059	0.787281	0.784431	0.869888	0.846154	0.859155	0.936842	0.82718
0.62215	0.883732	0.866667	0.795438	0.91687	0.669231	0.908654	0.824561	0.804878	0.873239	0.89414	0.880886	0.806728	0.897267	0.806265	0.837161	0.834254	0.671937	0.808219	0.8125	0.898876	0.887798
0.902622	0.860246	0.895413	0.806231	0.893855	0.90303	0.90535	0.694915	0.948718	0.923077	0.853256	0.855902	0.851551	0.940585	0.816332	0.823256	0.783333	0.782613	0.844156	0.851852	0.912621	0.856761
0.867089	0.83184	0.919069	0.747612	0.852868	0.796481	0.816425	0.924051	0.846154	0.84507	0.831527	0.910769	0.831743	0.860499	0.696935	0.764925	0.833333	0.764479	0.6	0.525641	1	0.898239
0.944724	0.797377	0.868657	0.713411	0.958647	0.838323	0.845494	1	1	0.968254	0.890244	0.93586	0.813797	0.856634	0.771298	0.860324	0.820988	0.875361	0.901235	0.888889	0.978261	0.837674
0.754335	0.830137	0.927138	0.836452	0.943128	0.878505	0.866029	1	0.833333	0.901639	0.866953	0.918919	0.853265	0.932122	0.731579	0.852252	0.850877	0.85283	0.811111	0.759259	1	0.90785
0.781513	0.830797	0.873703	0.746709	0.897059	0.771739	0.750227	0.846154	1	0.849315	0.860169	0.898123	0.812638	0.906309	0.823741	0.866721	0.852459	0.797834	0.850746	0.785714	1	0.87945
0.852349	0.837433	0.812227	0.763547	0.926421	0.723684	0.839623	0.888889	0.979167	0.932203	0.804413	0.928571	0.807646	0.940299	0.779907	0.756757	0.84106	0.7375	0.714286	0.666667	0.975309	0.772155
0.848797	0.817611	0.883238	0.655689	0.901478	0.786028	0.765258	0.79661	0.533333	0.935484	0.859566	0.80826	0.841974	0.906713	0.76212	0.832285	0.862857	0.931655	0.831169	0.6875	0.915789	0.837861
0.741445	0.85741	0.89711	0.711351	0.944828	0.672852	0.710476	0.846154	0.913043	0.90625	0.826606	0.944805	0.809337	0.846083	0.737843	0.863874	0.830601	0.741135	0.771084	0.871795	1	0.815812
0.831683	0.813949	0.869822	0.804973	0.917706	0.828358	0.833333	0.638298	0.980769	1	0.892562	0.823529	0.829908	0.916999	0.740351	0.896617	0.64612	0.934694	0.719101	0.735849	0.833333	0.876183
0.877049	0.817926	0.904142	0.830218	0.926829	0.67312	0.866667	0.921053	0.642857	1	0.809788	0.880645	0.821953	0.915519	0.714713	0.822715	0.905345	0.864964	0.715789	0.780488	0.909091	0.895833
0.906122	0.802168	0.86809	0.757637	0.841912	0.856287	0.924171	0.808511	1	0.929577	0.927477	0.928105	0.827579	0.934651	0.744817	0.845103	0.84	0.778598	0.765432	0.662162	0.915094	0.868936
0.775087	0.840019	0.883796	0.716688	0.887139	0.874126	0.843241	0.897959	0.882353	1	0.808696	0.914454	0.809981	0.912232	0.815484	0.835859	0.879892	0.817917	0.73913	0.835294	0.861386	0.886047
0.860627	0.857218	0.909765	0.77861	0.949791	0.748092	0.815775	0.545455	1	0.941176	0.87753	0.889333	0.829284	0.942495	0.821617	0.738115	0.765666	0.868914	0.605634	0.666667	0.975	0.864665
0.88	0.801932	0.935733	0.738149	0.857664	0.842466	0.84466	0.758621	0.902439	0.960784	0.878233	0.861538	0.816409	0.876623	0.798576	0.8693	0.823529	0.783258	0.829268	0.88172	0.915789	0.845799
0.846626	0.785185	0.896334	0.806438	0.871194	0.797203	0.811966	1	0.965517	0.928571	0.829909	0.890323	0.852292	0.880079	0.747017	0.824483	0.744186	0.827869	0.759494	0.655172	0.968085	0.848998
0.881633	0.848063	0.950265	0.795224	0.814607	0.85075	0.845455	0.973684	0.902439	0.95122	0.810606	0.962205	0.801473	0.897653	0.763818	0.83151	0.69	0.784269	0.7875	0.792453	0.95	0.859504
0.861272	0.811912	0.939389	0.810415	0.901961	0.749593	0.894476	1	0.866667	0.967742	0.82729	0.854701	0.82654	0.846881	0.859241	0.822041	0.720207	0.824885	0.972603	0.890411	1	0.856269
0.895	0.844722	0.852234	0.803962	0.950617	0.803797	0.850773	0.795918	0.958333	0.802469	0.824545	0.943284	0.83635	0.895853	0.772585	0.921212	0.75795	0.777778	0.607595	0.736111	0.938462	0.800908
0.766082	0.829095	0.931841	0.803105	0.894608	0.770115	0.896803	1	1	0.95122	0.873432	0.90113	0.793713	0.874291	0.805121	0.792941	0.87626	0.814126	0.933333	0.8125	0.98913	0.852378
0.857576	0.893633	0.954481	0.80795	0.885117	0.873786	0.768247	0.953846	0.804878	0.951613	0.818013	0.845697	0.848991	0.91115	0.853001	0.843137	0.837662	0.722057	0.873563	0.797101	0.909091	0.865016
0.854839	0.796823	0.873393	0.740378	0.874396	0.824042	0.8	0.851852	1	0.967213	0.845188	0.94403	0.82095	0.878975	0.783362	0.793281	0.840764	0.804762	0.882353	0.83908	0.88172	0.843344
0.894472	0.833676	0.940324	0.771807	0.891089	0.797688	0.807229	0.769231	1	0.941176	0.866019	0.88141	0.850443	0.895522	0.800882	0.820755	0.726302	0.887812	0.851852	0.90625	0.962963	0.860446
[truncated: 8,002 more rows]

## Sheet: Figure4B
Validation		Validation+HSCT
6mths	12mths	6mths	12mths
0.823492	0.794261	0.824096	0.723552
0.804906	0.784131	0.885784	0.760096
0.81802	0.772047	0.841428	0.69325
0.909004	0.746232	0.84253	0.653832
0.721431	0.775764	0.850568	0.712674
0.804892	0.754266	0.729362	0.693522
0.78739	0.846999	0.866416	0.72282
0.753831	0.763737	0.750426	0.80772
0.812963	0.778156	0.848625	0.73551
0.827015	0.751755	0.902445	0.783472
0.805057	0.735917	0.779177	0.832502
0.828283	0.774484	0.752487	0.760014
0.788747	0.687043	0.824679	0.808418
0.825971	0.718097	0.844952	0.727542
0.771121	0.714458	0.827283	0.790903
0.773725	0.839125	0.820083	0.799136
0.854284	0.744083	0.689799	0.743693
0.8238	0.783285	0.792837	0.793444
0.826017	0.843773	0.828698	0.730515
0.732358	0.744073	0.779124	0.742585
0.82268	0.716357	0.800032	0.760195
0.857526	0.795476	0.799657	0.738198
0.7595	0.7798	0.718781	0.793982
0.800568	0.744564	0.808644	0.775972
0.884083	0.750542	0.840537	0.731963
0.728118	0.82318	0.780613	0.675775
0.835206	0.741227	0.780673	0.785682
0.816558	0.73898	0.730055	0.700651
0.789903	0.811277	0.767089	0.749709
0.815582	0.682845	0.82643	0.657923
0.799908	0.773722	0.839929	0.735924
0.775012	0.66109	0.837643	0.724766
0.834774	0.711935	0.808644	0.788478
0.810744	0.752261	0.840967	0.757862
0.81165	0.734313	0.780514	0.708413
0.752536	0.726789	0.80517	0.742294
0.748983	0.756297	0.778373	0.721583
0.812242	0.807008	0.726377	0.794983
0.685109	0.716412	0.814943	0.696233
0.814937	0.845879	0.80256	0.675137
0.802609	0.714738	0.750935	0.833289
0.81069	0.791101	0.788008	0.701658
0.797414	0.836081	0.861147	0.771128
0.794588	0.796485	0.827299	0.762009
0.715017	0.751587	0.839342	0.754247
0.68576	0.867949	0.839559	0.68771
0.813505	0.802724	0.885854	0.645747
0.891026	0.7742	0.771776	0.754939
0.776131	0.770235	0.86346	0.788985
0.835324	0.743917	0.805644	0.701388
0.790608	0.76921	0.816914	0.711489
0.770415	0.777417	0.744965	0.756919
0.830752	0.826676	0.855868	0.742306
0.75017	0.732413	0.764907	0.821633
0.700712	0.746213	0.799965	0.777672
0.783024	0.775623	0.845315	0.743025
0.86396	0.822736	0.844065	0.784838
0.825171	0.736075	0.795225	0.764387
0.843802	0.817474	0.841197	0.72862
0.783913	0.786988	0.803448	0.717573
0.777629	0.835021	0.787635	0.73973
0.799875	0.738313	0.831464	0.71878
0.810404	0.831704	0.81543	0.732356
0.80876	0.74917	0.699172	0.726359
0.841358	0.779682	0.79016	0.847501
0.722022	0.817019	0.789708	0.737073
0.824534	0.758328	0.76051	0.772532
0.712808	0.736145	0.823198	0.723509
0.820649	0.759341	0.846117	0.79547
0.7991	0.836196	0.799227	0.68533
0.72213	0.850993	0.825273	0.791956
0.837926	0.719178	0.821185	0.784488
0.838819	0.774124	0.807806	0.735924
0.777936	0.775016	0.791358	0.701569
0.784108	0.844607	0.800976	0.784116
0.849061	0.792502	0.772464	0.746084
0.853816	0.827049	0.786825	0.801453
0.838565	0.709504	0.80814	0.760997
0.672523	0.793327	0.762338	0.743919
0.772983	0.767079	0.757934	0.816192
0.815965	0.785914	0.768647	0.713341
0.851434	0.757912	0.692423	0.798602
0.747344	0.778127	0.703198	0.75026
0.85218	0.781101	0.806401	0.796136
0.857011	0.77871	0.827346	0.702927
0.851234	0.744806	0.760109	0.676182
0.827444	0.794641	0.718573	0.657
0.862837	0.805303	0.846948	0.712323
0.84423	0.776588	0.807632	0.762743
0.757646	0.7728	0.812133	0.799095
0.762687	0.744824	0.76154	0.786163
0.841348	0.776676	0.765645	0.774304
0.813921	0.744536	0.806541	0.768607
0.815011	0.7796	0.805747	0.69887
0.758449	0.792492	0.840048	0.7154
0.763683	0.811486	0.84425	0.761299
0.77567	0.84861	0.720741	0.718728
0.84169	0.733083	0.819846	0.772174
0.75154	0.805541	0.83019	0.778095
0.842249	0.766918	0.798949	0.659177
0.68257	0.795681	0.830655	0.750144
0.86285	0.844152	0.842605	0.76296
0.803072	0.742854	0.778771	0.704998
0.765702	0.831111	0.824812	0.747442
0.791722	0.860748	0.785039	0.711776
0.836606	0.769173	0.757841	0.811468
0.789073	0.776044	0.777751	0.707653
0.774857	0.753592	0.850165	0.7321
0.841274	0.846589	0.820146	0.762437
0.864026	0.814462	0.752084	0.735983
0.647204	0.724394	0.840202	0.760117
0.755387	0.778411	0.770796	0.751432
0.768505	0.751037	0.807934	0.706312
0.825107	0.770706	0.822377	0.674437
0.808511	0.657168	0.865276	0.787362
0.754707	0.72687	0.803152	0.736373
0.777677	0.757797	0.749507	0.796487
0.843615	0.793846	0.85583	0.73886
0.890022	0.785244	0.805989	0.782131
0.842607	0.759122	0.821315	0.725969
0.759239	0.834937	0.760137	0.765526
0.826575	0.722175	0.787958	0.798213
0.83573	0.795946	0.821148	0.821859
0.809168	0.679253	0.822249	0.748797
0.781243	0.791861	0.81189	0.824371
0.872781	0.727961	0.737265	0.754382
0.785503	0.74329	0.838779	0.716245
0.667795	0.785491	0.806046	0.733133
0.715471	0.846899	0.80576	0.767792
0.836381	0.854275	0.881769	0.748256
0.824882	0.759314	0.831884	0.741157
0.8817	0.681068	0.776006	0.77978
0.753266	0.805253	0.807707	0.759424
0.822546	0.729266	0.812959	0.784994
0.81045	0.780746	0.805977	0.75806
0.757478	0.726255	0.756698	0.83369
0.809436	0.796596	0.773354	0.713231
0.826975	0.83993	0.839509	0.749703
0.830981	0.83564	0.849712	0.795187
0.83338	0.791832	0.805341	0.658344
0.830117	0.792114	0.824832	0.781243
0.831627	0.814571	0.846483	0.715337
0.799805	0.784284	0.821858	0.74226
0.725896	0.78582	0.771453	0.754829
0.820489	0.732176	0.799659	0.785418
0.794812	0.751835	0.820168	0.735556
0.836847	0.788409	0.900291	0.710795
0.821199	0.812984	0.752137	0.719733
0.850095	0.717899	0.811589	0.695632
0.841813	0.838088	0.806967	0.786069
0.81803	0.813839	0.765891	0.803848
0.687755	0.69629	0.704673	0.830593
0.719267	0.810837	0.749673	0.755562
0.868445	0.730484	0.780916	0.81352
0.783049	0.680132	0.886479	0.769494
0.8492	0.739477	0.818918	0.71419
0.747402	0.847387	0.853783	0.792604
0.796095	0.788682	0.812917	0.715002
0.806915	0.889127	0.782751	0.778767
0.669446	0.785491	0.790954	0.736741
0.819669	0.776789	0.790711	0.827817
0.742867	0.793047	0.79811	0.762445
0.807272	0.757346	0.724571	0.761568
0.871172	0.754286	0.849143	0.786378
0.727182	0.822647	0.761702	0.778412
0.870934	0.805657	0.82219	0.767451
0.762967	0.771017	0.820254	0.739037
0.848023	0.74151	0.820021	0.834913
0.787479	0.830018	0.788247	0.767632
0.740894	0.70144	0.700795	0.695118
0.736222	0.720402	0.828435	0.696515
0.854158	0.825232	0.818624	0.808309
0.802808	0.802674	0.788829	0.725839
0.755625	0.825008	0.797171	0.71822
0.793964	0.73963	0.815721	0.749754
0.798764	0.73699	0.811701	0.691002
0.800227	0.753143	0.757226	0.80039
0.843454	0.786963	0.762998	0.742286
0.83624	0.763422	0.795829	0.730039
0.787489	0.763508	0.699175	0.74989
0.841813	0.840637	0.796716	0.769279
0.827561	0.764406	0.816306	0.783103
0.843219	0.719415	0.895204	0.739925
0.870905	0.8495	0.716558	0.760167
0.830457	0.783091	0.824407	0.739961
0.809411	0.844557	0.818214	0.792952
0.86122	0.751878	0.796391	0.799793
0.785302	0.800311	0.816195	0.750726
0.860037	0.791559	0.76285	0.806934
0.741013	0.832908	0.795051	0.798446
0.805426	0.774048	0.783619	0.802428
0.800089	0.77732	0.806055	0.809633
0.776892	0.706401	0.797423	0.751427
0.796462	0.745417	0.827091	0.803851
0.836878	0.770911	0.858397	0.758343
0.859967	0.79674	0.697577	0.773113
0.842309	0.755972	0.789633	0.694959
0.870613	0.85887	0.800527	0.78324
0.843237	0.80934	0.803951	0.765264
0.753596	0.709324	0.792208	0.762651
0.723821	0.808217	0.793812	0.754451
0.787169	0.724561	0.774559	0.791485
0.794718	0.755948	0.813392	0.789162
0.891283	0.734797	0.80584	0.766626
0.827604	0.700166	0.77051	0.784962
0.712484	0.766359	0.830542	0.709938
0.808457	0.8271	0.892187	0.801757
0.781711	0.897701	0.84811	0.777125
0.812776	0.726272	0.860571	0.735607
0.760851	0.734561	0.810109	0.779905
0.809152	0.807135	0.790783	0.747127
0.746794	0.832172	0.839071	0.737522
0.815078	0.801897	0.862264	0.714132
0.750094	0.720667	0.808724	0.709477
0.736483	0.801253	0.710135	0.697318
0.866478	0.803878	0.821723	0.745757
0.782784	0.744249	0.791216	0.795847
0.807677	0.764481	0.870478	0.802681
0.838446	0.801597	0.816007	0.752538
0.871305	0.757694	0.808331	0.759864
0.84922	0.818758	0.778856	0.713864
0.8111	0.740185	0.841248	0.791776
0.866825	0.869563	0.804216	0.710461
0.830629	0.727363	0.797377	0.787718
0.831793	0.773591	0.761647	0.821245
0.813054	0.776119	0.767963	0.79218
0.783585	0.717588	0.674138	0.689333
0.811705	0.816261	0.844105	0.748647
0.698496	0.836507	0.821955	0.725038
0.785882	0.787881	0.774083	0.735282
0.82591	0.753118	0.820663	0.763754
0.752051	0.731653	0.74068	0.676405
0.849722	0.775458	0.843601	0.795981
0.847983	0.725253	0.782454	0.733092
0.80906	0.793829	0.747224	0.687508
0.816369	0.839416	0.856122	0.757004
0.863782	0.810076	0.80998	0.691057
0.804587	0.773364	0.858055	0.690246
0.782434	0.709778	0.729332	0.74512
0.773766	0.815242	0.70827	0.829522
0.82869	0.758332	0.802238	0.737318
0.777382	0.694116	0.841928	0.721162
0.755616	0.841072	0.809227	0.707459
0.816769	0.666318	0.712796	0.637707
0.722947	0.720844	0.80484	0.769677
0.712497	0.74124	0.811906	0.772014
0.768422	0.818245	0.860253	0.764312
0.794655	0.821108	0.863378	0.682073
0.736851	0.758491	0.824488	0.723482
0.892524	0.842512	0.798149	0.767557
0.838196	0.724126	0.846712	0.710783
0.74671	0.787726	0.850869	0.754893
0.773552	0.783293	0.809092	0.811844
0.768066	0.639722	0.816173	0.730491
0.917605	0.702689	0.815812	0.840304
0.757765	0.76856	0.874775	0.736049
0.839483	0.726874	0.843676	0.746274
0.772287	0.776854	0.787821	0.831871
0.823477	0.730282	0.795193	0.754334
0.829931	0.766776	0.835477	0.69287
0.883963	0.722045	0.778957	0.77442
0.783236	0.788278	0.796934	0.816143
0.803037	0.800785	0.809012	0.756324
0.816683	0.698452	0.805515	0.723812
0.733042	0.695016	0.705203	0.825919
0.801293	0.793311	0.775681	0.766145
0.738429	0.757794	0.730588	0.706751
0.794586	0.66686	0.812448	0.715417
0.798292	0.770728	0.750074	0.658378
0.855293	0.784799	0.825149	0.706693
0.890684	0.764248	0.793037	0.694171
0.866178	0.828692	0.726903	0.796752
0.818969	0.809843	0.858732	0.712699
0.813405	0.832213	0.803598	0.747709
0.820509	0.830123	0.795139	0.780635
0.823999	0.721011	0.822601	0.744539
0.798006	0.802115	0.792348	0.765879
0.771885	0.733148	0.772028	0.772872
0.846816	0.640554	0.828031	0.74062
0.896403	0.837082	0.823929	0.706556
0.904002	0.779581	0.766638	0.778314
0.839784	0.729764	0.770176	0.737595
0.835668	0.751832	0.861105	0.698585
0.817032	0.783031	0.771236	0.814051
0.846992	0.76796	0.811752	0.802167
0.793185	0.806695	0.8613	0.688615
0.810779	0.72688	0.809604	0.725312
0.796536	0.727586	0.860464	0.76411
0.854039	0.833203	0.811378	0.726373
0.797084	0.718091	0.798213	0.747633
0.810203	0.732545	0.734437	0.780242
0.736887	0.754305	0.794815	0.747686
0.787641	0.69567	0.76749	0.751171
0.819748	0.68032	0.802931	0.741163
0.806013	0.776532	0.826261	0.736527
0.825001	0.836145	0.75011	0.809273
0.790776	0.769972	0.831153	0.715961
0.800315	0.77196	0.861594	0.749884
0.812301	0.732179	0.805849	0.751629
0.787361	0.814041	0.862068	0.82747
0.85754	0.728498	0.822907	0.79377
0.800816	0.749251	0.789233	0.741361
0.866384	0.803823	0.798833	0.751623
0.785736	0.766318	0.819355	0.797412
0.790495	0.769779	0.798944	0.737973
0.760158	0.721323	0.821271	0.731441
0.780445	0.746809	0.800956	0.794179
0.774131	0.773799	0.838145	0.827397
0.821011	0.837078	0.811343	0.75225
0.843548	0.698843	0.842578	0.744028
0.753121	0.691577	0.785343	0.776977
0.834616	0.803823	0.757692	0.751583
0.81608	0.876196	0.830946	0.776625
0.855157	0.767044	0.78326	0.728492
0.687739	0.792994	0.812201	0.674707
0.756493	0.735996	0.81925	0.772558
0.846109	0.788923	0.87353	0.766185
0.782689	0.702749	0.780875	0.646181
0.764329	0.7742	0.755803	0.724439
0.779605	0.772549	0.796495	0.802615
0.800353	0.771675	0.86168	0.726116
0.835526	0.776914	0.854751	0.788347
0.75959	0.772907	0.757105	0.770605
0.737339	0.735003	0.816255	0.75223
0.857112	0.874165	0.834392	0.729828
0.780228	0.772607	0.818136	0.74392
0.816999	0.861723	0.793486	0.764963
0.876386	0.709604	0.902545	0.8271
0.789831	0.828146	0.809663	0.686787
0.671258	0.745452	0.785847	0.735274
0.752386	0.774685	0.86086	0.746557
0.779207	0.726042	0.865735	0.76091
0.760647	0.795391	0.828703	0.792308
0.780459	0.746265	0.780152	0.772722
0.762475	0.795474	0.82253	0.75689
0.89111	0.78303	0.789336	0.819297
0.781641	0.811404	0.791789	0.753284
0.77593	0.777162	0.818405	0.741679
0.818766	0.759109	0.770885	0.699072
0.763223	0.797591	0.763163	0.789077
0.778828	0.622825	0.733246	0.707888
0.771254	0.820572	0.893711	0.758276
0.888865	0.831984	0.767943	0.727102
0.828013	0.708081	0.849941	0.830656
0.726772	0.836846	0.785801	0.710378
0.759966	0.720107	0.791391	0.79625
0.875056	0.782187	0.81555	0.785467
0.764266	0.828761	0.794711	0.699367
0.816228	0.801205	0.757949	0.705399
0.753107	0.746942	0.792443	0.78457
0.808994	0.818835	0.834188	0.793164
0.754985	0.829367	0.775806	0.810367
0.747131	0.833423	0.794884	0.717629
0.902572	0.762691	0.796871	0.748338
0.738963	0.842246	0.742439	0.776829
0.823106	0.814718	0.706754	0.731958
0.746833	0.727658	0.797754	0.734318
0.805778	0.769004	0.822775	0.686659
0.796744	0.739931	0.901534	0.7701
0.689661	0.74971	0.843606	0.82254
0.725866	0.737714	0.740321	0.763635
0.853236	0.789486	0.874004	0.828998
0.790737	0.696433	0.868432	0.65407
0.760303	0.761531	0.736594	0.655565
0.854955	0.787927	0.700367	0.739931
0.785304	0.756224	0.842874	0.762524
0.743848	0.717723	0.80547	0.750032
0.806781	0.670669	0.758271	0.740683
0.791155	0.754274	0.75228	0.677036
[truncated: 9,631 more rows]

## Sheet: Figure4C
Distribution of ALN(plus)	Performance_Status	LYMPH	AST	LDH	Effusions	Cell_origin
[truncated: 174 more rows]

[truncated: 1 more sheets: FigureS1B]
